# Supplementary material for: Genome-wide identification and expression analysis of wall-associated kinase (WAK) and WAK-like kinase gene family in response to tomato yellow leaf curl virus infection in Nicotiana benthamiana
Source: BMC Plant Biol. 2023 Mar 17;23:146. doi: 10.1186/s12870-023-04112-2 (PMC10021985; doi:10.1186/s12870-023-04112-2)
Supplement: Supplementary file 1 — Additional file 1: Table S1. Protein sequences of WAK/WAKL of Nicotiana benthamiana, Arabidopsis, and tomato. [file 12870_2023_4112_MOESM1_ESM.xlsx]

## Sheet: Sheet1
Table S1. Protein sequences of WAK/WAKL of Nicotiana benthamiana, Arabidopsis, and tomato.
Plant species	Protein name	Protein sequence
Nicotiana benthamiana	NbWAK1	MQQHKLVSLVSFQLPFFFSFVIIILTLATAQIITIPPPPNTKPPPTNTNPPPTNTTPPPTNTTIPTNTITKAANITKPGCPKQCGNLTVPYPFGIGLRSGCAIEPNFEISCVTNATGSQTPLIGNIQVYDISDAEMRISSTLNRRCYSSTGVLLQDDPAWMNLGSSNPYSFSSLNRFIVVGCDEAAVIAGRDFANGCPTVCMSSSQVIEGRCMGAGCCQIPIPKGLKYFNTSMQSSKLNHTAVWSFNRCGYAFLGEASKFEFKGLQDLGDLNFVEKIMDNVPIVVDWAIGNLSCVEAQKRSDYACLKNSRCVDSDTGLGGYRCNCNSGYQGNPYIGPGCQDVDECADPNANSCEQICINTPGSYNCSCPEGYTGDGRKNGRGCNAPSSNSEFPWIKFSV…
Nicotiana benthamiana	NbWAK2	MQHKQIPVFSFRLPFFFSFVLIWTLATAQIIIISPPPSPTTSPPPTNTSPPPTTTTPPPTNTPSPPTNTTSPPTNTTTTITKAANITKPGCQKQCGNLTVPYPFGIGLGSGCAIDPSFEINCDTKTTGSPTPLLGNIKIYDISDTEMRISSVLNRRCYSSTGVLILDQPAFTVVGCDEAAIIVGDDFGNGCPTVCTTSDDVIEGRCMGAGCCQITIPKGLKYFNTSMQSSKLNHTAVWSYSKCGYAFLGEASRFEFKGLQDLSDIDFVKKIKENVPIVLDWSIGNLTCVEAEKRKDYACLDNSHCVDSDNDIGGYRCSCNSGYEGNPYIGSGCQDIDECADPSTNSCEKTCINVAGSYNCTCPKGHTGDGRKNGRGCIAPNLNSEFPWIKFSGKPEIFS…
Nicotiana benthamiana	NbWAK3	MMLARLWIFIFVTCTTIAKAQNITQCASSCSDIHDISFPFRLKADPLNCGDSRFELDCLKNHTVISLNSKRYYVLEIDYDEFLIRVVDPGLEHYKRNCTSFPDYFNTSVPSTSTFARDFTVELVYRKSTSGTIIDAKHHDRNIPIIYVNCLAPVNSSRYVETTFCGSQNKTYFSNSSQSHSYVAIGQDMMVSDLADNCSVEMVAWASARGFSGDNTSLSNIQTALAYGFELSWKRTFFCRECEGYCYAEGDGFVCHRCKDNSGIKLRIPCSVHTFLVLIPAFRFLCGFIFLIALVVYKLKRQHLSEYQALEDFLQIQSNLVPIKYSYSEIKKMTNKFKEKLGEGAYGTVFKGKLRSGPFVAVKMIQKSMTSGQEFISEVSTIGRIHHVNVVQLTGFCVE…
Nicotiana benthamiana	NbWAK4	MALLSLILFLPLLTMSIESTTITNHTKPGCKPKCGNMTVPYPFGIGIGAGCSINRKFDIRCDTSSNPPIAYLNTGGMEVLDISTSQIRVRNTFTGSCYERNGELAERKTMRIDTGVPFFTLSDKDNRLTLVGCDDLALASGLSLYEGRNFSIGCITSCSISVDVNNGTCSGIGCCQAAIPKGLMTFWGIVTSMLNHTKVWSFNPCGYAFLGEHEKFTFRGASDLTDSNFVSRIVKDVPVVIDWAIGNQSCSEVRNTKAYSCKEHSLCIDSGSGRGGYRCICEEGYDGNPYLRPGCQDINECAKNPCDGICKNTPGGFQCSCPKGYFGDGQKGRGCQKERDLPILKLSLGLGLGLLSLLVSVTWIYFGIKRRKILKLREKFFEQNGGMLLKQQTSSNLNK…
Nicotiana benthamiana	NbWAK5	MNIQSLFMVKKSVSVLLIPILFITLADDTLSIYLNSSACITHSCGNGVKISYPFWIPIKQPPYCGLPAYNVTCNKDKPFLHISGDEFIIKEVFYTNNSILLAKADVFDEDNKCPLPTHNFSVKGTPFRSGPNTADLFFFYDCTQPYERETYAVDCASNATHHSFAVFHTELLEHSNYSVESCQDPVYALVETDSLDRLLRMNYTQVLQKGFFLQWDGTNCRACQHSGGHCGVQNNEFICICKDQPQQRTCLHGRNKIRLKVGIGVGAAAFTALMAGVIFFIYLRRQKKIYAGSSLFSKSILSYPSSIKDTEKATSLIGVHLFDHNELDEATNNFDSKKELGDGGYGAVYKGKLRDGRVVAVKRLYENNCKRVEQFMNEIDILTRLHHPNLVTLYGCTSR…
Nicotiana benthamiana	NbWAK6	MVFDETIIRFVFSILLVWSSSSASPVAAANSTQCNQYCGAGSNGQRVPYPFGFSEGCTIRLNCIQSGEIGIGEYLIQNVTSDILMVNFPVNCRRPIEDLKQFSGTNYGMTWRNGLLLQNCIVPKSECTIPSDLLSARLNIPSCDSKNENVSCYSEASADYLDYWKLKNIGCGLVVSSILVGMDNNTKKSSSMYLEFQTIELEWGLEGDCACDEHANCTNIFLPGNRNGFRCRCKDGFVGDGFRDGDGCRKVSKCNPSKYLSGRCGGTTRIGVLIGGIIAGAGLMASLAILCYCIRRRSASLKKRMSAKRLLSEAAGSSSVPMLQYKEIEKATNSFSEKQRLGIGAYGTVYAGKLHSDEWVAIKKLRHRDPDGVEQVMNEIKLLSSVSHPNLVRLLGCCI…
Nicotiana benthamiana	NbWAK7	MVFDETIIRFVFSILLVWSSSSASPVAAANSTQCNQYCGAGSNGQRVPYPFGFSEGCTIRLNCIQSGEIGIGEYLIQNVTSDILMVNFPVNCRRPIEDLKQFSGTNYGMTWRNGLLLQNCIVPKSECTIPSDLLSARLNIPSCDSKNENVSCYSEASADYLDYWKLKNIGCGLVVSSILVGMDNNTKKSSSMYLEFQTIELEWGLEGDCACDEHANCTNIFLPGNRNGFRCRCKDGFVGDGFRDGDGCRKVSKCNPSKYLSGRCGGTTRIGVLIGGIIAGAGLMASLAILCYCIRRRSASLKKRMSAKRLLSEAAGSSSVPMLQYKEIEKATNSFSEKQRLGIGAYGTVYAGKLHSDEWVAIKKLRHRDPDGVEQVMNEIKLLSSVSHPNLVRLLGCCI…
Nicotiana benthamiana	NbWAK8	MKQRQVLQLHFLFSCFSSCALIILALATAQTTTNSTSQPNNYNITKDRNITKPGCPKQCGNLTVPYPFGIGIGSGCAINPSFEINCNTSTGSPTFLTSNVKVHDISDAEIRLFNFLAEKFTVVGCDSSGVIVGGHEFMNGCLSFCTNSTDVVDGTCMSAGCCQIPIPKGLRYFNTSLGSPRNHTQVWSFSPCSHAFLGEASRFQFLGMQDLKDRISLVDRIVTTVPLVLDWAIGNLTCVESQKSGDYACRDNSQCVDSDTGIGGYRCNCNPGYEGNPYIGCQDIDECADTNTNLCEKICINTQGSYSCSCPEGHTGNGKKNGSGCIALNSEFPWIKFSVGVGVGFMSLVVAATWLYFSIKKRKLMKLREKFFQQNGGLLLKQRISSNEGGVEAARIFTA…
Nicotiana benthamiana	NbWAK9	MQQHKLVSLFSFQLSCFFSFLLIILTLATAQIIIISPPPSSTPPPTNATPPPTNATPPPTSTTPPSTNTTTPTNTISKAANITKPGCPKQCGNLTVPYPFGIGLQSGCAIDPTFEINCVTNATGSQTPVIGNIQVYDISDAEMRISNTLNRRCYSSTGLLLQDDPAWMNLGSLNPYSCDEAAVIAGRDFANCCPTVCMSSSQVIEGRCMGAGCCQIPIPKGIKFFNTSMQSSKLNHTAVWSFNRCGYAFLGEASRFEFMGLQDLGDLILYNVPIVVDWAIGNLSCKRNDYACLDNSWCVDSDTGIGGYRCNCISGYKGNPYIGLGCQDPNANSCEQICINTPGSYNCSCPQGYTGDGRKNGRGCNAPSSNSEFPWIKFSVGMGVGFMPLVIGTTWLYFS…
Nicotiana benthamiana	NbWAK10	CQKQCGNLTVPYPFGIGLGSGCAIDPSFEINRDTKTTGSPTPLLGNIKIYDISDAEMRISSWSFDPRSTCMDGFRKLEFTVVGCDEAAIIVGDDFVNGCPTVCTTSGDVIEGRCMGAGCCQITIPKGLKYFNTSMQSSKLNHTAVWSYSKCGYAFLGEASRLEFKGLQDLSDLNFFKKIKENVPIVLDWAIGNLTCVEAQKRNDYACLDNSQCVDSDNTIAGYRCSCNPGYEGNPYIGSGCHDIDECADPNTNSCEKTCINMPGSYNCTCPKGHTGDGRKNGRGCIAPNSYSEFPWIKFSVGMGVGFMSLVVGTTWLYFSIKKRKLIKLREKFFQQNGGLLLKQRISSDEGGVKATKVFTAEELKKATNNYANDRILGRGGNGIVYKGILPDNRIVAIK…
Nicotiana benthamiana	NbWAK11	MQITTFFILLIGLLFKETTQISAIRIWSSSAILSSSKLGCPERCGNLTIPYPFGIGKGCYFNEPFEVRCNNNTASHGPKDRSLKHISMDTITIVIPFSPYPYNKSSGKNIYGDEYDSGETITEYFSISIKNNLVAIGCDIYAYVKDVDNRKSTYCTGNNGCCKSAISRMPRIVFSSIQTMNTEKTSWTSSNCTYFLVVEKGIAESEFTQLLGKCKKGDYYNGRQAITWVIGNVSCNKATRTAKYACGKNSRCVDDTTRPTEGYRCNCSPDINECASQKWKHSCPNNTRCINTPGGFFCETSNNVKHLLTIQLSLGVVAAFTFVILIAVCLWLHKRLQKREEKKSKQKFFKRNGGLLLRQRIPFSEESSGGSLLKLFFKEELEKATDNFSEIPLLVYEYI…
Nicotiana benthamiana	NbWAK12	MNLQSFYLFSLLSLFSSLILIHVPRGSSNPDEFYQTCGNRYSCGDITGLGYPFRRVNDPPYCGYPGFELNCNQDSSTTMIINKIKYRILDVRPTTQTIRIVREDIMESTCPVDLVNTTLDYSLFDYATGYTNLTFLYNCPVSPNFGETDHMVCRNSKYDNVFVLPGSQGPGKCNASVTVPILQMSGATVGSLNSTGWGKVLQEGFDIRWKMDSKACSECTDTKGRCGYDAFMKQTICFCPDPPYESASCSVAAFGVSPPLPISRPSPAEMHQQLHPYFLLFVTIIFILIHIPGSFCQDVEQFRRCGESFRCGDIDINYPFWGESRPKYCGHPSFEINCESNTPNIAIESATYKVIAINRPTRILTLARDDLLSNICLDNPENASLDLNIFSYVSTDQNI…
Nicotiana benthamiana	NbWAK13	MAATFQRIFTASLLLLMCAAAPALSARRCADCGSSPVPYPLSTGPDCGDQSYKIRCTSTQLLFDTLNNSYPITSISPETQRLTIQPSPFLPNTCITQDISTVGVQLNSSLPFNITSSNTIVYLNCSQTLLTSPLNCSSASLCHSYVNASSSGNGGAVGACRSAPICCTFRAGGSSTSYMIRVRESGCRAYRSFINLDSSLPVSRWPQPGLELQWVSPPEPVCTAQSDCDSDSTCTPDPNSNGGISRCICHTGFHWDPIAALCAQDVTCEDSDGCGSDHTALIAGLTSGLGVAVIAVVIAVFVYRRHKRIKDAQDRLAREREDILSSGGVKNAKLFTGKEIRKATNNFSRDRLLGAGGYGEVYKGVLDDGTDVAVKCAKLGNTKGTDQVLNEVRILCQVN…
Nicotiana benthamiana	NbWAK14	MNSQSFYLFSLLTLFSSLIFLILVHVPRGSSNPDEFYQTCGNRYSCGDITGLGYPFRSVNDPPYCGYPGFELNCNQDSSTTMIINKIKYRILDVHPTTQTIKIAREDIMESTCPLDLVNTTLDYSLFDYANSYTNLTFLYDCPVSPNSVKMDQMACRNSKYENVFVLPGAQGPGKCNASVTVPILQMTGATVGSLNSTSLGKVLQQGFDIRWKMDSKACSECSDTKGRCGYDAFMKQTICFCPDPPYESASCFAAFGASPPLPISRPSPAEMHQQLHPYFLVFSTLIFILIKIPGLFCQDDERFRRCSEPILCGNIGPFWGGGRPEYCGPSFEINCESNIPNIAIESTTYKVIAIDTHNRILTLARDDLLSNICLDNPENASLDFNIFSFVSTDQNITL…
Nicotiana benthamiana	NbWAK15	MEKTTFLFITFFVMIINTVLSYKGTTPGLICGHCGKTPVPYPLSTGPNCGDQLYKVRCSAGTLWFDTKGNSSYVITSISPQIQKMVVKTPTLYPNTCLSSDFYSEGIQLDPNLPFNITGSNTILLLNCTDNMLHLQAPINCSSTCICHPYVSKIQEWAACRRQSLCCIFRTGGSQNEYMIRLNSNGCMAYQSFVGLDTSLPIEKWPQPGLELMWQIPDPPACKNEVDCNILPFSKCLGDPKNPGKKRCVCKSGRYWDAQGYCQIAVVSVLLMLLGGFLVHRRYLIKRRTIRLLVKEREEILSANTSGKSAKVFSGKEIKKSTNYFAKENLLGSGGFGEVFKGTLDDGTIVAVKRAKPGNAKGTLQVLNEVRILCQVNHRSLVRLLGCCVELELPLLIYE…
Nicotiana benthamiana	NbWAKL1	MQQKQIALISFQLVCLFLLILTLTTAQFTTPNTTSPPPPTTSPTTSPPTNTTSPPTNTTTPTNTITKAANITKPGCPKQCGNLTVPYPFGIGLGSGCAIDPNFEINCVTNATGSQTPFIWNIQVYDISDAEMRISNTLNRRCYSSTGVLLQDDPAWMNLGRSSPYSFSSLNRFNVIGCDDGGIINGRNFANGCPALCSSSSEVVEGKCLGFGCCQISIPKGLKYFNTSMISSKNHSGAWSFNPCGYAFLGEATRFQFRGVQDLTDVNFVEKVMDNVPIVVDWAIGNLSCIEAQKRNDYACLENSRCVDSDTGLGGYRCNCNSGYEGNPYIGSGCQDIDECADPNANSCENICINTPGSYNCSCPEGYTGDGKKNGRGCIAPSSNSEFPWIKFSVGKFPSN
Nicotiana benthamiana	NbWAKL2	MSGGTKFLSVLTILIFLQLSDTPFAEQNQRCAPSSCGHIKNISYPFRLKTDPKHCGDEKYEMSCEGNRPVFTLFMEMNASLNYYVQTINYDNSTIRLVDPGIREQVICSLPQHSITFYTLPRQFGFTKPDGSYASLAVPITIFSCPFAMNSPAFLEITNCLNRSDASKGHAYAARGKLSPSNLRVGCSVNLMLMTSWPTIDDANVSILELHNALAYGFELSWFRDIYCNKCGSIYSCEGENSRNVRCLPGPNCTVYNFHFFKTPCGLSLLARMVLFPCIFVFLMILLRRRHMSMFGAIESFLDSRNNFMPIRYPYSSIRKMTGNFKEKLGQGGYGSVYKGKLRSGPDVAMKILTKPKADGQDFINEVATIGRIHHVNVVQLIGYCAERSKRALVYDFMP…
Nicotiana benthamiana	NbWAKL3	MVXIIYVNCLATADSLRYVKTTFCGSQNKTSFFNSSQSHSYVAIGEDMSITDLAENCSMEIVAWASARGLSGDNTTLSSIQDALSYGFELSWKRTFLCRECEASQGNCFAEGDGYSCDHRCYDDTGMNLPLPCSIHYYGVSLLSFRFFCGFIFLIALIVYKWRRRHLSMYQSIEDFLQIQSNLVPVKYSYSEIKKMTNKFKEKLGEGAYGTVFKGKLRSGPFVAVKMMHKTMTSGQEFISEVSTIGRIHHVNVVQLIGFCVEGSKRALVYDFMPNGSLDKYIFPQEGIVSLSYKQMFDISLGVARGIDYLHRGCDMQILHFDIKPHNILLDENFNPRISDFGLAKLYPTDDSIVTLTAARGTMGYMAPELFYKNIGGVSYKADVYSYGMLLMEMAGRRK…
Nicotiana benthamiana	NbWAKL4	MSKATRSMLPLHFFSILLIITLLLSSGTHSLSRKDEDRQEENDHQNTWQETHHEEACGEKCGRFHIPFPFYMNQSKCGSSLSDAFRLSCINSTSLFLNFGSQTYQILHFFSDGILVDFPNTTFCRQYNDLKSFGFKGNDYFGISRDNILGLYDCEDSSLCKPHCERNIMPRCDGSPGSYPACCYPLSDHSAWNADRRDGFSTFSQFGCRGFSSWVVLSGNQVGKRGVKLEWAVPRNSTTATCATNADIVNATTVASGIRCKCQDGFVGDGFAIGVGCLKSCIKEGKEAYGKACSSTNHGRRKAVILAGVLTSALTITSLTALFCVLRRPMKTDIFDHPSMTRSQGNISFQKPCTIRMFTYYELEQATKGFQDNQTLLDHGGKATLYAGTLVDASAIAVH…
Nicotiana benthamiana	NbWAKL5	MMNFKNSSTFISCILLLIFPSLISSQACQRFCGNIPMKYPFGTGPGCGDPRFQPFITCNNQQLTFKTHTGCYPVSSIDYNSQVLYISDPSMSTCACTQPSKGFSLDWKAPFNFHDETVFALLDCSTDSSPIYQSSGGMNSTFPLCDSSQGDPVCSLLYSCQAMSRLTLPTSTCCVYTPVDLGPSFEMDLEKLHCTSYSALYGFNGQDANPQAWKYGVALKYKFNFNNDYPEMCASCEKANGVCGYCGPYNSFICNCPSGVNTTTDCFLGVPWSNSFRTVPWQTGLLLINALVWFIIVSLMYDQA
Nicotiana benthamiana	NbWAKL6	MRMTKILILMFLHLIFLGVALGQVVTIQDQCLPTRCGDFGPVIRFPFRLKSRQPTNCGYPGFELSCTKDNVTQFKLQFPLQASIKNIDIPISANVSVEEIDYKSQTIRISELNASCLPRQISNINSSASLFTFDPNSYGGFTLFNCSSNKKYLTSFDRINCLSGPHFVVLAFRSYNSISQFPSSCTKMYNISDVPDEVLFGRQEYSRTQIYLRWAEPFCGNCEADGKYCKLKSYGSGSETECVDIPEDPSKGPSKKVIVASVLGSVFAFALIILVLYKIVKLKIKKEDQKRIERFLEDYKALRPTRYSYADIKKITEQFKYKLGQGGYGKVYKGKLTNEILVAIKVLNNFKGEGEDFINEVGSIGRIHHVNVVRLVGYCADGYRLALVYEYLQNDTLQK…
Nicotiana benthamiana	NbWAKL7	MWSNLHSTVIQFIILGLLRMPISLCQDHERFRRCGESFRCGDIDINYPFWGESRPKYCGHPNFEIRVTSRILVITINSPNRILTLARDDLLSNICLDNPENASLDLNIFSYVSTDQNITLHYGCTLVSGQQLLNDPKVFNCSSNIFGIYTMIGLLFDFSRVRCESEIIARINQTNAVALASARASVELIGRQILIHYASSAISQVEDVDPTQILQPLLAIVPLVLMLSTAPTHKIKMATESEDHKIEEFMRSYGSHAPKLYNYLDLKKITHTFSHKIGQGGFGQVYKGKLPDGREIAVKVLTETNGDGEEYINEVASISTTSHVNIVGLWDFVSKGIREP
Nicotiana benthamiana	NbWAKL8	MRISNVIARNCYTQTGVLLQDDPAWLDLGTSSPYSISPLNIFTLIGCDEISIINGDVFVSFCPSRCVKSSDVVKKSDIGANCCQLAIPKGMKYFNASMISGRNHTRVWSFNPCGYAFLGEATRFQFRGVQDLSDHYFRTVAVVPIVLDWAIGNLTRVEIQIPTRVRKFAQIGRGVTIVLVQKDTPVMAKRMVMAVLHQTLSSHGSNFLLVRMGVGFMSLVVGVTWVYFSIKKRKLIKLREKFFQQNGATKIFTTEELEKATNNYASDRILGRGGNGIVYKGILPDNHVVAIKKSKFMDEDPIEQFINEVLILTKVNHRNVVRLFGCCLEAEVPFLV
Nicotiana benthamiana	NbWAKL9	MLPLHFFSILLIITLLFCCGTYSLSHKVDDRQEENDHQDTWQETHHEEACGEKCGNFHIPFPFYMNQSKCGSSLSDAFRLSCINSTSLFLNIGSQTYQILHFFSDGVLVDFPNTTFCRQYNDLKSFGFKGNDYFGISRDNILGLYDCEDSSLCKPDCEKNIMPRCDGYPGSYPACCYPLSDHSAWNADQRDGFSTFSQFGCRGFSSWVVLSGNQVGKRGVKLEWAVPRNSTAPSCATNADIVNATTVASGIRCKCQDGFVGDGFSVGVGCLKSCTKEGKEAYGKACSSTNHGRRKAVILAACTKEGKEAYGKACSSTNHGRRKAVILAGVLTSALTITSLTALFCVLRRPMKTDIFDHPSMTRSQGNISFQKPCTIRMFTYYELEQATKGFQEDQILLD…
Nicotiana benthamiana	NbWAKL10	MSIFTSLLFFLVFCPLLSLEDRLEGCEDSWCKNDGPIIHFPFRLRNQPKHCGYPGFELQCNNQKDTIFELPLSVHLIVEEMDYVSQQIHLYDPSECIIAKLSTLNLSQSNFKNAEDPTVLFNCSVPYDHSNVVPCLGSSGYQVHAVSPTILLDLFLTGPCTKIHQYPYSKSTFLENRLQLNWPVPLCGKRESKGMDCGFMDKTKLLETHCFNRTITQKGITKRPLIAGVILGAVLGCIIIFSLYQLYLSSKNERESRVRLEKFLEDYKAIRPTRYSYADIKKITHDFNEKLGEGSYGTVYKGKLSRAIYVAVKVLRDSKGKGEEFINEIGTIGRIHHVNVVR
Nicotiana benthamiana	NbWAKL11	MAHLLLAFIFFIFQTAELLKSAHSYGQDAHTCRSYCGNLTVDYPFAIQSGCGHSGYRDLLFCINDVLMLHISSGSYRVLDIDYAYESLTLDDPHMSTCSSIVFGNRGNGFVVERWREPYLNPTADNVFMLLGCTAESPLFQGFPGKHLPCRNVSGMGCEEYYGCPAWNIIGPRKVGSSVYGSGPPECCSVSFEAIKAINLTKLGCQGYSSAYSLAPLRVEGPHGWSYGIRVKYSVEEGDSFCKGCEATGGSCGHNVKDFSSLCMCGTWNSTSNCDSVDNA
Nicotiana benthamiana	NbWAKL12	MAYLLIAFVSFVFQVLVPKAYSYGHAHGCRSYCGNLTIYYPFALQPGCGHQGYRDLLYCINNVLMLHISSGSYRVLDIDYAYRSLTLDEPHMSTCTSIMLGKGGNGFVVERWREPYLSPMTDNVFMLLHCKAESPLFQGSYRVLDIDYAYRSLTLDEPHMSTCTSIMLGKGGNGFVVERWREPYLSPMTDNVFMLLHCKAESPLFQGFSGKHLPCRNVAGMGCDDYYGCPAWSLIGPQQAGSVYGSGPPECCAIAYEAIKDVNLTRLGCQGYSSAYNLAPLRLSGPDEWSYGIRVKYSVQGNETFCKACEATGGSCGYDVNDFSSLCMCGSWNSTSNCDSVPSASHRRTWSFMDALTGVSICVVIWDQLTIKLGL
Nicotiana benthamiana	NbWAKL13	MEKSSFLIITFFVMIINTVLSYKGTTSGLICGNCGKTPVPYPLSTGPNCGDQSYKVRCSAGTLWFDTKGNSSYIITSISPQIQRMVVKTPTLYPNTCLSSDFYSQGIQLDPNLPFNITGSNTILLLNCTDNMLHLQAPINCSSSCICHPYVNKIQEWAACRRQSLCCIFRTGGSQNEYMIRLHSNGCMAYQSFVGLDTSLPVEKWPQPGLELMWQIPDPPACKNEGDCNVLPFSKCLGDPKNPGKKRCCRHGTACKIRRNKAPLIAVAVVSVLLMLLGGFLVHRRYLIKRRTIRLLVKEREEILSANTSGKSAKVFSGKEVKKSTNYFAKENLLGSGGFGEVFKGTLDDGTIVAVKRAKHGNAKGTLQVLNEVRILCQVNHRSLVRLLGCCVDLELPLL…
Nicotiana benthamiana	NbWAKL14	MSFRGDVTPPPELFTIVGCDDNALIRGRNFEYNCSTSCNSTRDVIEGECTGNGCYQEQIPKGLKYFAPTISITRNHTDVWYFNQCGYACLGEADSFYFRGLQDLSDITFFKRTKASVPIVLDWAIGNLTCIQARENKDYACSENSECVDSDTGLGGYRCRCTEGYEGNPYLSPGCQDIDECADPNTCEKNCTNTPGSYICSCPDGYTNEGKKDGSGCVAPYSEFPWIKFSVGTGVGLISLVVVITWLYFSIKKRKLIKVREKFFQQNGGLLLKHRISTNEGGLKATKIFTAEELKKTINNYANDRILGRGGTGSVYRGVLRDNRVVAIKRSRFVDECQIDQFINEVLILTQVNHRNVVRLFGCCLEAEVPLLVYEYVSERTLYEHIHNQRGADWLSWQN…
Nicotiana benthamiana	NbWAKL15	MEGLLSFQFLASTLLLFSIHLPPLSSLENQWFASCGKSFNCGNLTGISYPFWGNDRPKECGYPGFELQCEDQGSTIIQISNVNYLVLDIKMDAQIITVTRKDVAQGICQFNTTMDTNIFEYAVSLNDLDGDGTCHASIVVPARKEYYSSGGIIGNLGDLKKLLEQGFDLKWKVDSSLCKECETFGGSCGFDAGAKQFTCLCPDHQSSSSLNACTSGIPAAGAGSPGTGKSRPLSSLATPSGKPSTLSVVSLLLVGASRQGIA
Nicotiana benthamiana	NbWAKL16	MAPNFVMVALHLITLMVLICFSLSFAAMLPRIAKTNCNEIPCHLYYSFQPPKPFLDYNTTEITDISLAGQLRILTFISRDRYHDGVSANNNKPMIILAPLFTVNYTANKFIAVGWHTCNCSGFAFVVEETAFNFSKNYLSSLQSKEELPLVFDWVIDGQTCEMGKRNSTAYACKSNNSGCYDNSNGYRCFCMQGYDGNPYLENGCQDIDECVVRKQDYRCAKDAICKNTERNYTCTCPPNCSGDGIEECNRDNPRKLRDYLALGTVLNLLCYSRGCFSVYSMWLVIHWIPKEKDVKMKEKFFQQNGGLILQQRLTGIEGASNIVKIFTAQEIKKATNDFDGDRVIGQGGSGTVINRDQIEQFINEVIVLSQINHRNVVKLLGCCLETEVPLLVYEFIDN…
Nicotiana benthamiana	NbWAKL17	MNFKKPSIFISCIVFIFLPSLITSQTCQKSCGNIPIKYPFGTGPGCGDPRFQPYVICNNKQLSFKTHTGCYPVTSIDYNNQVLYITDPSMSTCACTQPSTGFSLDGNAPFSFNDDTVFALLDCATDSSPIYKSNGGVNSTFPMCDSQGAPVCSLLYSCQAISRLNLPISTCCVYTPVDLGPAFEMDLEKLHCSSYSALYGFNGQELNPQAWKYGVGLKYKFNFNNDYPDICESCEKSNGVCGYGGPYNSFLCNCPSRFNTSNDCFLGSSWSNSFRTVPWQTGSELLFSLFLYLAH
Nicotiana benthamiana	NbWAKL18	MNFKNSSTFISCILLLIFPSLISSQACQRFCGNIPMKYPFGTGPGCGDPRFQPFITCNNQQLTFKTHTGCYPVTSIDYNNQILFISDPSMSTCACTQPSKGFSLDWKAPFNFHDETVFALLDCSTDSSPIYKPNGGMNSTFPLCDSSQGDPVCSLLYSCQAMSRLTLPTSTCCVYTPVDLGPSFEMDLEKLHCTSYSALYGFNGQDANPQAWKYGVALKYKFNFNNDYPEMCASCEKTNGVCGYCGPYNSFICNCPSGVNTTTDCFLGVPWSNSFRTVPWQTGLLLINALVWFIIASLMAVIDQCFGMVYYCVPDV
Nicotiana benthamiana	NbWAKL19	MWSNLHSTVIQFIILGLLHMSISFCQDVERFRRCSEPILCGNIGVNHPFWGGGRPEYCGRPSFEINCESNIPNIAIESTTYKVITHNRILTLARDDLLSNICLDNPENASLDLNIFSFVSTDQNITLYYGCTFSGSQVPTVRPNVFICASNISGFGPSYIFGIYTMIGVSFDFSTVRCEKEIIVRVNQTSAAALASATATFELIGRQILIRYASSATIQGEDVDPTQILQPLLAIVPLILMLSTAPPQKIKMAIISFLHYSLMILLNSMDYFECLRDTEEAVDLKGLVAQYHRDDPTISFSNLLPQKSTTESEDHKIEEFMRSCGSHAPKLYNYLDLQKIINSFSHKIGQGGFGQVYKGELPDGRAVAVKVLTETNGDGEEYINEVASISRTSHVNIVG…
Nicotiana benthamiana	NbWAKL20	MNFKKSSIFISCIVFIFLPSLITSQTCQKSCGNIPIKYPFGTGPGCGDPRFQPYVICNNQQLSFKTHTGCYPVTSIDYNNKVLYINDPSMSTCACTQPSKGFSLDGNAPFSFNDDTVFALLDCATDSSPIYKSNGGVNSTFPMCDSQGAPVCSLLYSCQAISRLNLPISTCCVYTPVDLGPAFEMDLEKLHCSSYSALYGFNGQELNPQAWKYGVGLKYKFNFNNDYPDMCENCEKSNGVCGYGGPYNSFLCNCPSGFNTSNDCFLGSSWSNSFRNVPWQTGCSDKA
Nicotiana benthamiana	NbWAKL21	MSLKLLFLLLLLPLLMVLDQAIAASSLAKPGCEESCGNLTIPYPFGLSASCSLNSWFLIKCDRSYNPPKPYLNSFLQVELQSEVIAVSLKNQTITTLVSIINFCKGSSQGSRIITTGTDLSGSPFYYSKDRNKLMLVGCGNGLVTQKQNVLSGCTSICSEGATLTGCYGINCCQSLVPFDLSLYTANFTNSGIQEGPYPKCSAAFLVDQTWVPDEVAQPFTFLGYAPVVWLWTVQAKELEAGLLCNQSGVSVKLENGTSVPNLQCHCGSRTQGNPYFSDGCQAIQGCTNCTEVVYYSKKPASTIILLSVFLSIGVLLILFGSYLLYKTFKKRRNKRQKQMFFKRNGGLLLQQQLSSNEGIIDKAKLFTAKELEKATDHFNENRILGRGGQGTVYKGMLP…
Nicotiana benthamiana	NbWAKL22	MSHIFLPFIFIIFQTLALLKSVHSYGQAAHTCRSYCGNLTVDYPFAIQSGCGHSGYRDLLFCINDVLMLHISSGSYRVLDIDYAYESLTLDDPHMSTCSSIVFGNRGNGFVVERWREPYLNPTADNVFMLLGCTAESPLFQGFPGKHLPCRNVSGMGCEEYYGCPAWNIIGPRKVGSSVYGSGPPECCSVSFEAVKAINLTKLGCQGYSSAYSLAPLRVDGPHGWSYGIRVKYSVEEGDSFCKACEATGGSCGHNVKDFSSLCMCGTWNSTSNCDSVALERVDKR
Nicotiana benthamiana	NbWAKL23	MKPVPRFVFSILLVWSSSSASPVAAANSTQCNQYCGAGSNGQRVPYPFGFSEGCTIRLNCIQSGEIGIGEYLIQNVTSDILMVNFPVNCRRPIEDLKQFSGTNYEASADYLDYWKLKNIGCGLVVSSILVGMDNNTKKSSSMYLEFQTIELEWGLEGDCACDEHANCTNIFLPGNRNGFRCRCKDGFVGDGFRDGDGCRKE
Arabidopsis	AtWAK1	MKVQEGLFLVAIFFSLACTQLVKGQHQPGENCQNKCGNITIEYPFGISSGCYYPGNESFSITCKEDRPHVLSDIEVANFNHSGQLQVLLNRSSTCYDEQGKKTEEDSSFTLENLSLSANNKLTAVGCNALSLLDTFGMQNYSTACLSLCDSPPEADGECNGRGCCRVDVSAPLDSYTFETTSGRIKHMTSFHDFSPCTYAFLVEDDKFNFSSTEDLLNLRNVMRFPVLLDWSVGNQTCEQVGSTSICGGNSTCLDSTPRNGYICRCNEGFDGNPYLSAGCQDVNECTTSSTIHRHNCSDPKTCRNKVGGFYCKCQSGYRLDTTTMSCKRKEFATTILLVTTIGFLVILLGVACIQQRMKHLKDTKLREQFFEQNGGGMLTQRLSGAGPSNVDVKIFTED…
Arabidopsis	AtWAK2	MKVQEGLFVVAVFYLAYTQLVKGQPRKECQTRCGNVAVEYPFGTSPGCYYPGDESFNLTCNEQEKLFFGNMPVINMSLSGQLRVRLVRSRVCYDSQGKQTDYIAQRTTLGNFTLSELNRFTVVGCNSYAFLRTSGVEKYSTGCISICDSATTKNGSCSGEGCCQIPVPRGYSFVRVKPHSFHNHPTVHLFNPCTYAFLVEDGMFDFHALEDLNNLRNVTTFPVVLDWSIGDKTCKQVEYRGVCGGNSTCFDSTGGTGYNCKCLEGFEGNPYLPNGCQDINECISSRHNCSEHSTCENTKGSFNCNCPSGYRKDSLNSCTRKVRPEYFRWTQIFLGTTIGFSVIMLGISCLQQKIKHRKNTELRQKFFEQNGGGMLIQRVSGAGPSNVDVKIFTEKGMKE…
Arabidopsis	AtWAK3	MKFQEGVFLVVIFFLAYTQLVKGQHQPREDCKLKCGNVTIEYPFGISTGCYYPGDDNFNLTCVVEEKLLLFGIIQVTNISHSGHVSVLFERFSECYEQKNETNGTALGYQLGSSFSLSSNNKFTLVGCNALSLLSTFGKQNYSTGCLSLCNSQPEANGRCNGVGCCTTEDFSVPFDSDTFQFGSVRLRNQVNNSLDLFNTSVYQFNPCTYAFLVEDGKFNFDSSKDLKNLRNVTRFPVALDWSIGNQTCEQAGSTRICGKNSSCYNSTTRNGYICKCNEGYDGNPYRSEGCKDIDECISDTHNCSDPKTCRNRDGGFDCKCPSGYDLNSSMSCTRPEYKRTRIFLVIIIGVLVLLLAAICIQHATKQRKYTKLRRQFFEQNGGGMLIQRLSGAGLSNID…
Arabidopsis	AtWAK4	MKVQRLFLVAIFCLSYMQLVKGQTLPRCPEKCGNVTLEYPFGFSPGCWRAEDPSFNLSCVNENLFYKGLEVVEISHSSQLRVLYPASYICYNSKGKFAKGTYYWSNLGNLTLSGNNTITALGCNSYAFVSSNGTRRNSVGCISACDALSHEANGECNGEGCCQNPVPAGNNWLIVRSYRFDNDTSVQPISEGQCIYAFLVENGKFKYNASDKYSYLQNRNVGFPVVLDWSIRGETCGQVGEKKCGVNGICSNSASGIGYTCKCKGGFQGNPYLQNGCQDINECTTANPIHKHNCSGDSTCENKLGHFRCNCRSRYELNTTTNTCKPKGNPEYVEWTTIVLGTTIGFLVILLAISCIEHKMKNTKDTELRQQFFEQNGGGMLMQRLSGAGPSNVDVKIFT…
Arabidopsis	AtWAK5	MKVHSLFLMAIFFYLAYTQLVKAQPRDDCQTRCGDVPIDYPFGISTGCYYPGDDSFNITCEEDKPNVLSNIEVLNFNHSGQLRGLIPRSTVCYDQQTNNDFESLWFRLDNLSFSPNNKFTLVGCNAWALLSTFGIQNYSTGCMSLCDTPPPPNSKCNGVGCCRTEVSIPLDSHRIETQPSRFENMTSVEHFNPCSYAFFVEDGMFNFSSLEDLKDLRNVTRFPVLLDWSIGNQTCEQVVGRNICGGNSTCFDSTRGKGYNCKCLQGFDGNPYLSDGCQDINECTTRIHNCSDTSTCENTLGSFHCQCPSGSDLNTTTMSCIDTPKEEPKYLGWTTVLLGTTIGFLIILLTISYIQQKMRHRKNTELRQQFFEQNGGGMLIQRLSGAGPSNVDVKIFTEE…
Arabidopsis	AtWAKL1	MKTKTSIFQFIVASVLTLLINDSSAATPPPPISNSSTSCNKTCGGISIPFPFGIGGKDCYLNGWYEVICNTTTSDSNTTVPLLSMINREVVNISLPDSNEPYGLVQIKGPVTSLGCSSNTSEGPQNSLPVLNVTGKGSPYFLTDENRLVAVGCGIKALMTDTESEILGCESSCEHRKSGEEVTNLICTGYRCCQARLPVGRPQAITVNIENSSGGEETCKVAFLTDKRYSPSNVTEPEQFHNNGYVVLELGWYFATSNSRFKSLLGCTNMSRKGSGFSDDNCSCEYDYFSGMSYRNCYCDYGYTGNPYLRGGCVDTDSCEGNHNCGEDAHCVNMPGPMSMCRPNPKITKPTKPPVLQGILIGLSGLVFFVGLFWLFKLIKKRRNINRSKKFFKRNGGLL…
Arabidopsis	AtWAKL2	MKTETHNRQCIPLAISVLSLFINGVSSARQPPDRCNRVCGEISIPFPFGIGGKDCYLNPWYEVVCNSTNSVPFLSRINRELVNISLNGVVHIKAPVTSSGCSTGTSQPLTPPPLNVAGQGSPYFLTDKNLLVAVGCKFKAVMAGITSQITSCESSCNERNSSSQEGRNKICNGYKCCQTRIPEGQPQVISVDIEIPQGNNTTGEGGCRVAFLTSDKYSSLNVTEPEKFHGHGYAAVELGWFFDTSDSRDTQPISCKNASDTTPYTSDTRCSCSYGYFSGFSYRDCYCNSPGYKGNPFLPGGCVDVDECKLDIGRNQCKDQSCVNLPGWFDCQPKKPEQLKRVIQGVLIGSALLLFAFGIFGLYKFVQKRRKLIRMRKFFRRNGGMLLKQQLARKEGNVE…
Arabidopsis	AtWAKL3	MKTKTYNFRYIVASVLTLLMNGSSAATPPNSNSSSSCNRTFGGISIPFPFGIGGKDCYLNSWYEVVCNSTTSGSCKTVPFLTRINREVVNISLPKSDFFSPYGVVHIKGPVTSLGCSSNISQGLQKTLPDLNITGRGSPYFLTDENRLVAVGCGTKALMTDIESEILGCESSCKDTKSNEVGNSLCNGYKCCQARLPVERPQAVGVNIESNNDTRGEGCKAAFLTSMKYFPSNITKPEWFQADGYAVVELGWYFDTSDSRFRNPLGCTNLTRSSGSYFLTDICLCRYGYFSRMSYRSCYCGSGYRGNPYIRGGCIDIDECEVPNKCGEDTCVNMAGRYSCVPKITKPAKLAHVLRGVLIGLLGLLFFVIGIFGLYKFIRKRRRIIRSMKFFKRNGGLLL…
Arabidopsis	AtWAKL4	MKKETQNLQCIPLVISVLSLFGVSSARKPPYLCNRVCGGISIPFPFGIGGKECYLNPWYEVVCNTTTSVPFLSRINRELVNIYLPDPTEYYSNGVVHIKGPVTSSGCSTGTSQPLTPQPLNVAGQGSPYFLTDKNLLMAVGCNVKAVMMDVKSQIIGCESSCDERNSSSQVVRNKICSGNKCCQTRIPEGQPQVIGVNIEIPENKNTTEGGCKVAFLTSNKYSSLNVTEPEEFHSDGYAVVELGWYFDTSDSRVLSPIGCMNVSDASQDGGYGSETICVCSYGYFSGFSYRSCYCNSMGYAGNPFLPGGCVDIDECKLEIGRKRCKDQSCVNKPGWFTCEPKKPGQIKPVFQGVLIGSALLLFAFGIFGLYKFIKKQRRSSRMRVFFRRNGGMLLKQQL…
Arabidopsis	AtWAKL5	MKTKTYRFVCLVASVLTLQLMNGSSAATPPPPPNSKNSSTSCNRTCGGISIPFPFGIGGKDCYLNGWYEVVCNATTSGSSGTTVPFLSRINREVVNISLPEGNNEQYGVVHIKGPVTSLGCSSNTSQVPQKSLPDLNVTGKGSPYFITDENRLVAVGCGTKALMTDIESEILGCESSCKDSKSSQEVTNLLCDGYKCCQARIPVERPQAVGVNIESSGGDGCKVAFLSSKRYSPSNVTIPEQFHAGGYVVVELGWYFATTDSRFRNPLGCINLTYSGSYLSGDSCLCEYGYFSEMSYRNCYCSLGFTGNPYLRGGCIDNDDCKGPNICEEGTCVNVPGGYRCDPKPKIIKPAKPLVLQGVLLGLMGLLFLVVGTLGLIIFIKKRRRIISSRKFFKRNGG…
Arabidopsis	AtWAKL6	MKKTKTYQVFCIAALSVLTLQLINGSSAATPPPPNSNSSTSCNRACGGVSIPFPFGIGKDCYLNGWYEVICNTSTSGSSGTTVPFLSRINSEVVNISLPDGKKLYGVVHIKGPVTSLGCSSSSSSSQVSEMSLPNLNVTGRGSPYFLTDENCLVMVGCGTKALMKDIESEILGCESSCEDSKSSEEVTNSKCDGYKCCQARIPLERPQVIGINIENTSATRGKEGCSVAFLTNKRYAPMNVTEPEQFHAGGYAVVELGWYFDTSDSRYRNPLGCRNMTRYSSYSSFDKCSCEYDYFSGMSYRICYCNYGYTGNPYLRHGCIDIDECEGHHNCGEGTCVNMPGTHSCEPKITKPEKASVLQGVLISLGVLLFVLGILGLYKFIKKRTRIIRNKNFFKRNG…
Arabidopsis	AtWAKL7	MSREKFSIYNLLSLLVLLIHGLIAASAQDLTVFSSCQSHCGGIAIPYPFGIGKDCYLNNNEWYEVICNRTSGNPLPVLKSINRELVNISLPDDSSDVFGLTRIKNPVTSLGCSNMEEISLALNVTGSPFFLTGRNTLVAVGCNNNASMTDDKLQIGGCESTCDVGFGQRGRNRSCNGYRCCQAKILSDRLQQIGIKIESLDDEAYSPLNITEPALFYDKGYGTVELGWFIDRLHNMSVVLGFAIQLPRVQAVGVTSEAIEAAGVTVATEAIHISRVDVQILMSVKKPKLKEATIVGKGMIVRISQETLGVNPTKTKD
Arabidopsis	AtWAKL8	MGVDVKRFLVVMLLLRICEYAAASTFPLALRNCSDHCGNVSVPYPFGIGKGCYKNKWFEIVCKSSSDQQPILLLPRIRRAVTSFNLGDPFSISVYNKFYIQSPLKHSGCPNRDGYSSSSLNLKGSPFFISENNKFTAVGCNNKAFMNVTGLQIVGCETTCGNEIRSYKGANTSCVGYKCCQMTIPPLLQLQVFDATVEKLEPNKQGCQVAFLTQFTLSGSLFTPPELMEYSEYTTIELEWRLDLSYMTSKRVLCKGNTFFEDSYQCSCHNGYEGNPYIPGGCQDIDECRDPHLNKCGKRKCVNVLGSYRCEKTWPAILSGTLSSGLLLLIFGMWLLCKANRKRKVAKQKRKFFQRNGGLLLQQQTSFLHGSVNRTKVFSSNDLENATDRFNASRILGQG…
Arabidopsis	AtWAKL9	MSSYNSFSLWILFSLQLCFILDSADRTVSLCQPDCGGIKIPYPFGMGKGCYLEKWYEITCNTSTSGKLVPYLSVINKEVVGISLPTEGRGSRYNNPYQSVNIKNPIASKECSSNGEELGSLLNLTGTPFYVSQHNELVAVGCNNTASLTNVKPSIVQCTSSCSTKPHTHIKDYLAVLNCQNYNGYEKNCNEDSSMDESIMDETSCNGIGCCNAYMRGGSIQQIVGVTIENTITRGCKVAFLTNKAEYLSNKSDPQKLHARGYSTVELGWFIHTTNHSFIKSLGCYSVKEYNNERYTSTQRRINITSCICDDNAYLSYARCSCTRGFQGNPYRLGGCKDINECKEEEGMTYCGTNKCVNLQGHFKCVYNNHRPLAIGLGASFGSLIFVVGIYLLYKFIKK…
Arabidopsis	AtWAKL10	MSSNCSCSLLSLFSLLLIIDLTVASSCPKTCGGIDIPYPFGIGTGCYLEKWYEIICVNNSVPFLSIINREVVSISFSDMYRRFFNVGYGSIRIRNPIASKGCSSGGQEFGSLLNMTGYPFYLGDNNMLIAVGCNNTASLTNVEPSIVGCESTCSTNQDIPINDYLGVLYCNARYGDSEYCKNISIMNDTSCNGIGCCKASLPARYQQIIGVEIDDSNTESKGCKVAFITDEEYFLSNGSDPERLHANGYDTVDLRWFIHTANHSFIGSLGCKSIDEYTILRRDNREYGIGCLCDYNSTTTGYATCSCASGFEGNPYIPGECKDINECVRGIDGNPVCTAGKCVNLLGGYTCEYTNHRPLVIGLSTSFSTLVFIGGIYWLYKFIRRQRRLNQKKKFFKRN…
Arabidopsis	AtWAKL11	MRCDNNYSFSILFSLLLILILDSKVVSLSTSCQSKSVCGNINIPYPFGIEKGCYLNEWYKIECKNATYPFLFKMGMAVVNISLPGDDGYNNPVSYGSIRVKIPITSIGCSRDGKESGSVLNFTDSPFYFGIGNSLVAVGCNSKASLTNINPSKVGCELNCTASKETLPSKSIPFFDKTGCSNNKLPYYSSLCTKNNGEDERSCDGNGCCIAGLLDSEAPQVIGINIESFDHGNSTKLECRVAFLTDDVSPFSNASEPKRLFAKRYATVSLGWVIQTKNLSFVNSLSCKNTKEYDNSTYNIKLVTSCICNNVTISGTDYANCGCSQGYEGNPYLPGGCKDINECLRNSYGQRQNCRESDTCVNLPGTFNCIGNKTRVTMIGVGSAFGILVLVVGIWWLRK…
Arabidopsis	AtWAKL12	MIIKSSAHSTGNPYVLNGCKDIDECKELANGRPNICTDGGTCQNSPESYRCDLRDQKESDDPHLCRTTIGVLIVLLVIVSCIKQKIKHRKDIELRQIFFEQNGGGMLIHRLSGSGPSNVDVKIFTEEAMKEATNSYDESRILGQGGQGKVYKGILSDNFIVAIKKARLGDSSQVEHFINEVLILSQINHMNVIKILGCCLEIELFLLQLALGSLVIRHS
Arabidopsis	AtWAKL13	MRGNKNYYFLSLLYFLSLPILHFSSCTHKCGDIQIPFPFGIGEIGCYLDEWYQVECRPSATSGKVFPFLPKINMEVVNISLPGTNDDIFYTYPSFSSIRVKSPVASMGCSTDGNDSGLTLNFTETPFFFGDQNNLVAVGCNNKASLTNVEPTMVGCESTCTTSNNSRSIPFFNKVGCSGSVDSVTRDLLPKNYIPVCSTTKIQDDTLICNGEGCCQAKAPVGSQQLIGVTITNSTNGNLTKGGGCKVAFLTDEVYTLSNATDPEQFFSKGVTVSLGWFIQTKNHSFLQSLDCQNRGELDKGKKRTRQCTCDNHIASGMGYASCACASGYKGNPYVSDDCQDINECTEYKNPCGDTRILYRNTCINTSGGHRCIDYHIPEVMLGLGAGFFVLIVGGGIWW…
Arabidopsis	AtWAKL14	MLRSIFDFNQRSTKMVMISHKLDLILVFIIVIGGSIFRRVSANFTVPCNGRCGGLTLPYPFGFSNGCSIRFDCSAAEKPMIGDFSVQNVTENSIFVGLSHNCTRKIEDMNPLFGENFAPTSENSFLMENCNRTTDGCSIKQKFLENVLKLKSCDATGNISCFSLDSNSSSKNSAKFFSMKTLRNSSCSLLFSSIAFESVGVNAGIALEFERVRLGWWLKGGCESGTCAANTDCTDVETPHGYAGHRCSCLDGFHGDGYTNPCQRALPECRGSKLVWRHCRSNLITIVGGTVGGAFLLAALAFFFFCKRRRSTPLRSHLSAKRLLSEAAGNSSVAFFPYKEIEKATDGFSEKQKLGIGAYGTVYRGKLQNDEWVAIKRLRHRDSESLDQVMNEIKLLSSV…
Arabidopsis	AtWAKL15	MELPWLSLTTFTLSLLIYFSSTTQAFKRCPNCGSTRVPYPLSTGLDCGDPGYRIRCDNYGSLWFDTLNGSTNPIKTIDPSGQRFVLRPPGFEQNKCVSVDIKYHGIQLDLNLPFNVSCSNTVIIMNCTKDGLDAYSSQGFNCSDNSLCHKFLNANLEARGNCRGVTSCCWYKTGASVNTYKVYRARPDMCSAYQSFMNLDLTIPVSKWGEPAVEILWEAPREPVCKSQGDCRDLLNSVCSNDSTNLGQKRCFCKKGFQWDSVNAVCEVNRCSKRKSCKRWSNLPLLGGLAGGVGAILIAGFITKTIVSKQNRRIAGNQSWASVRKLHRNLLSINSTGLDRIFTGKEIVKATDNFAKSNLLGFGGFGEVFKGNLDDGTTVAVKRAKLGNEKSIYQIVNEV…
Arabidopsis	AtWAKL16	MKLQHVVYLVAIFFVVAIFVIACIEENKYLVWIMIILANTTNILSLVRSISYIKNIRKHQKDTKIQRQLFFEKNGGGMLIERLSGAGSSNIDFKIFTEEDMKEATNGYDVSRILGQGGQWTVYKGILPDNSIVAIKKTRLGDNNQVEQFINEVLVLSQINHRNVVKLLGCCLETEVPLLVYEFITGGSLFDHLHGSMFVSSLTWEHRLEIAIEVAGAIAYLHSGASIPIIHRDIKTENILLDENLTAKVADFGASKLKPMDKEQLTTMVQGTLGYLDPEYYTTWLLNEKSDVYSFGVVLMELISGQKALCFERPETSKHLVSYFVLATKENRLHEIIDDQVLNEENQREIHEAARVAVECTRLKGEERPRMIEVAAELETLRAKTTKHNWLDQYPEENV…
Arabidopsis	AtWAKL17	MSYKNTNNSHLILFKLLLLLILYSADLTASSSCRSECGGCKCGGIAIPYPFGIGKGCYLEKSYEIECLNTSGKLVPFLSVISKEVVSIHLPGRQSFGSVRVRSPITSAGCSSDGKDSAPVMNLTDSPFFVSDINNLVGVGCSSKVSLEHIKQNMVGCELNCSTTNASDSNSIPFFDKTGCSFSYTFAQVCTGNKPEDMGCDGRGCCQASLPREPQQVIGIRIESNDGKSTTSGDCRVAFLTDEFFSLSKLTKPEQLHAKRYATLSLGWIMQTRNTSFVNSLACKIRKDTDTAYSNDQSIKCICDYTMSIISDIRYANCECNLGYKGNPYDSDGCRDIDECKENPKYCKETDTCVNFEGGYRCVGDKTKAIMIGAGTGFGVLVLVGGVWWLRKFLVKRRM…
Arabidopsis	AtWAKL18	MSNESTNCSFFLNLFMLLLLLIFYSADACQRECGGISIPYPFGIGKDCCLEKYYEIECRNTTSRKLVPLLSFINKEVVSISLPSADSHFAYEVSDQERHESFGLVRVKFPITSAGCFNDGKESGGGSKMNFTGSPFFIDRSNSLIAAGCNSKVSLMYIKPKMVGCELSCNTSKDSYSNSIPFVEAGCSSNVLPYSQDQGCPEEIAEETGCNGIGCCQASLPNEPQQVIGIRTENNDGNSTTKVECTVSAFLTDEIYALPKATKTEHLLAKRYATVSLGWVIQTSNRSFLDSLALACKDREDYRNTTNLERKCTCGRITISETSYANCGCTYGYTGNPYVLNGCKDIDECKVKFEYCGKTETCVNFEGGYRCVRDKTKAIMIGAGTGFGVLVLVGGLWWL…
Arabidopsis	AtWAKL19	MEKKRSYYALLIPTLLTVWLACAGHSCARHAKAKPPMAGPPRCPNCGPMVVPYPLSTGPTCGDQAYRINCVGGKLYFGALHGSSYVITSINSVTQRIVLRPPGLASSVSCISADVSKQGLELDPHLPFSITSSNTILLLNCSQAMLQAPIDCSPTSLCYSYIKNNASPCSKAPLCCTFRTDGSQTAYTIRINGGGCLAYQSFVGLNPNKEVPPPGKKWPDTGLELQWALPKEPVCKTDVDCNLLLGKSKCLPDPTSLGLKRCSCKKGLEWDPVNAICGKCRHGKHCKKKKKTVVFAGAAVAVVGVTLAIAVAVIGTKHSHQKVKKDIHKNIVKEREEMLSANSTGKSSRIFTGREITKATNNFSKDNLIGTGGFGEVFKAVLEDGTITAIKRAKLNNTK…
Arabidopsis	AtWAKL20	MAETPQPYLIFVFFVFTLTVATQTTGSVKCKTSLLRYPFGFSDGYPIRFNCSEITGEAVIGEFAVQEVTNSNIYVEIPPVCKRNIRKIEQLFRENLAPSKLQNIILVQGCKKQNKSSNCLIRNKFVENRLNLSKCKSPVSCLDGATTTTADVMSLGDVVNGSGCKYWFSSISQSQVSVNLGRLKLDWWLKGSCSNTTCSENADCAKVKLDDGGLGHRCTCREGFSGKAFTVPGGCHRLVYKRKGLHKLVVLGTAGILVGVLVIVVLIATYFFRNKQSASSERASIANRLLCELAGNSSVPFYTYKEIEKATDSFSDKNMLGTGAYGTVYAGEFPNSSCVAIKRLKHKDTTSIDQVVNEIKLLSSVSHPNLVRLLGCCFADGEPFLVYEFMPNGTLYQHL…
Arabidopsis	AtWAKL21	MKRRRLFFSVLLSILTLFINGPLITTAQSPPSSSTSCNRICGGIEIPFPFGIGRRDCFLNDWYEVVCNSTTSGKSLAPFLYKINRELVSITLRSSIDSSYGVVHIKSPVTSSGCSQRPVKPLPLNLTGKGSPFFITDSNRLVSVGCDNRALITDIESQITGCESSCDGDKSRLDKICGGYTCCQAKIPADRPQVIGVDLESSGGNTTQGGNCKVAFLTNETYSPANVTEPEQFYTNGFTVIELGWYFDTSDSRLTNPVGCVNLTETGIYTSAPSCVCEYGNFSGFGYSNCYCNQIGYRGNPYLPGGCIDIDECEEGKGLSSCGELTCVNVPGSWRCELNGVGKIKPLFPGLVLGFPLLFLVLGIWGLIKFVKKRRKIIRKRMFFKRNGGLLLKQQLTTR…
Tomato	SlWAK1	MNLEFVCLLLLLSWLKVLDHSIAATSLAKPGCEERCGNLTIPYPFGLSASCSLNSWYVIKCDRSSDPPKPFMNSFLQVELQSEVISVSIENQTITTSVSIVNFCNKSSEGSRIITTGTDLSGSPFYYAKDRNKLMLVGCGNGLVTQKQNVLSGCTSICSEGATLTGCYGINCCQSLFPFDLSSYKANFTNSGIQQEAYPRCSAVFLVDQTWVPDEVAQPFVFLGYAPVVWLWTLQAKELEAGLLCDKSEAVVKLEDGTSVANWQCRCGNGTQGNPYFSNGCQANQRCTNCTEIVIYMKQSPKIVLLSVCISIGVLLLLLGSYLLYKTVKKRENKRQRQRFFKRNGGLLLQQQLSSNNEGTIDKGKLFTARELEKATDHFNENRILGRGGQGTVYKGMLP…
Tomato	SlWAK2	MRQTYIPVHMKMQITMWSFFILLTGLLYKETTQVSALRIWSSSAKLSSQRPGCPERCGNVTIPFPFGIGKGCYFNEAFKMSCDNNTAYSHNNDLYVQHISMDSITVDISFVSNPYNKSSGMNIYSDEILQGTGNEYFSFSNKNKFVAIGCDVYANVKDSDTGSSVSGCASYCDNSTNNVSSYSASSSYCTGNNGCCQSEFSKIIPRQFTMTIQTMNTENTSWRSSNCTYYLIMEKGSSESDFTELRGKCKEDDRYQGRMVLDWVIGNVSCDKAMRRPKDYACRNNSRCVNDTSRPAGGYRCDCSPGYQGNPYLLHGCQDIDECTSPKRNRCPKNTLCINTPGGYHCDSNNVRHMLAKQLSIGIGAAITFVILVAVCLWLHKWIQKREEKKAKQKFFKRN…
Tomato	SlWAK3	MQLRQLPFFISFMLILTLDTAQIIPSNTTPPPPTNTTSPPITAATTTITKAVIITKPGCPKKCGNLTVPYPFGIGLGSGCALDPNFEINCDTDTIDSPTPFIGNIRVYDISDAEMRVSTNINQRCYSSTGRLLRNDPSWMNLGTSSPYSFSTLNRFTVVGCDEVAIIFGGGFANGCPAICINTSQVTEGSCMGTGCCQITIPKGLRIFNTTMQSSPQNHTGVWSFNPCGYSFLGEGSRFEFKGLQDLRDLNFKKRILDNVPIVLDWAIGTLSCVEARKSNDYTCLNNSQCVDSNTGLGGYRCACNPGYEGNPYIGPGCQDIDECLNPNTNLCEQICINLPGSYNCSCPQGYRGDGRKNGRGCIAPNSNSEFPWIKFSIGMGVGFMSLVVGTTWLYFSIK…
Tomato	SlWAK4	MQHYQVALFSFQLPCFMLILTLATAQIIPSNTTSPPTNSTSPPTNATAPAPSPTNTITKAANITKPGCPKQCGNVTVPYPFGIGSGCALDPMFEIDCNVTTPFIGNIQIYDISDAEMRISNFINTKCYSQTGVLIQDIPSWITLGTKSPYTFSTLNRFIVVGCDDGAIVSGNNFANGCPSLCTSTNDIVKGKCMGFGCCQITIPKGLKFFNTTMVTTRNHSLIWSFNPCGHSFLGEASRFEFQGIEDLSDVNFANKIRNNVPIVLDWAIGNLSCVEARKSNDYACLNNSQCVDSDTSLGGYRCSCNSGYIGNPYIGSGCQDIDECADPNTNSCEKICTNIPGSYNCSCPEGYTGDGRKNGRGCIAPNSNSEFPWIKFSVGMGVGFMSLVIGTTWLYFFI…
Tomato	SlWAK5	MMKQCQLLLLHFFLIFLTLANAQTTTNTTITKGANITKPGCPKKCGNITIPYPFGIGLGLGCAFDSSFEIGCNKSTGTPTLYASNIKVYDISDAETRVFNFIAETCYTSAGVKLVEYPLWVTLGRSTPYSFSTLNRFTVVGCDDSAIISSTKFINGCPTTCISSSHVVDGSCMASGCCQIQIPKGLKNFNTSMQSSRNHSRIWPFNPCGYAFLGEASRFQFRGMEDLNDLNFVEKIVNNVPIVLDWAIGNLTCVEAKKRNDYGCRVNSQCVDSDTGLGGYRCRCNPGYEGNPYLGCRDIDECANPNTNSCEQNCINIPGSYNCSCPQGYTGDGKKNGRGCNAIISNSEFPWIKFSVGMGVGFMSLVLGTTWLYFSFKKRKLMKLREKFFQQNGGFLLKQ…
Tomato	SlWAK6	MQLKQIALFFSFTCSVLTILTSISAHPTADSPVSPTTITKAPNIAKPGCPKQCGNVTIPYPFGIGSDCAMDSSFEINCTAGSSATLYRSNIKIYDISDSEIRVSNMLYQRCYSETGQLLVPDNPTWLRFGKLTPYSFSALNMFTVIGCDETAIMRGDNFRNGCYAFCTNSSGVNVVEGRCMGTGCCQIEIPKGLKYFNTTMDSVENHTGIWSFNRCGYAFLGEASRFQFRGEHDLTDNDLRNRILDHVPIVLDWAIGNNLTCGDAQKRDDYACLVNSHCVDSDTGLGGYRCHCDQGYEGNPYIRPGCSDIDECKNASTCAHYMNCINKPGSYKCYCPKGYTDGGENNGPVCIATNSEFPWIKFSVGMGVGFISLVVGTMLLYFCINKRKLIKNREKFFQ…
Tomato	SlWAK7	MQGYDGNPYLIDGCQDINECLDPQPDYDRCVKNAICNNKDGSYTCICRPDFSGDGYTECIRHNPQRKIQNIYLIIGITSGVALIVIVVFGWSYTAFQRRKMSMLKKRFFQENGGLVLLQQLKVEEGSSNTNTVKIFTVEELEKAINGFDKNRVVRQGGFGTVYKGYLKDNCIVAIKKSKVIDPNQIEQFINEVLVLSQNNHINVVKLLGCCLETEVPLLVYEFISNGSLSEHLHDKLKAPTLSLDIRLKVAVETAGVLSYFHSAAYPPIIHRDIISVNILLDKNYTAKVSDFVASRLVPADQIELSTLVQGTLEYLDPEYLCLILKGDDRPTMKEVAAELEAGLKLKHSWAQTDQQSEETKSLLPGFGYEYSEHTIHIDSVTSHVTLPFPGGR
Tomato	SlWAK8	MSPNDVMIFALITLICFSLCFGDYAMLPTHNNLIAKPNCKKSCGNVSIPFPFGITQDCVLYNQFLVTCDYTFQPPRPFFYDSSIQITNISLTGQLTVFQFISKDCYKSGVNTENNTPWISLTQLFAVSNTANMFIAIGCDTYAIVQGYYSKFENMTTKHYSYITGCTSMCNSLDDADNNTCSGVGCCKTSIPKGAWNVTITLSSYYKHTYVNDNPRCSYAFVVEDTNPYANFSKNNLENLKNMDKLPLVLDWVIGKGTCEIAKRNSTAYECKSEKSDCYDSSIGYRCSCMQGYDGNPYLKDGCQDIDECIDRKPDYRCANDAICQNTEGNYTCICPPDFSGNGTVCNRDNPQRITHNIFFVIGVTAGVAFAIIIVFGWSYTAFQRRKMSKMKKKFFQEN…
Tomato	SlWAK9	MDVIEGECTGKGCCQTQIPKGLKYYNTTMSSTKNHTHVWSFNSCLYAFLGEADHIHFQGLPDLGDDLNVNNFYDRIKDSVPIVLDWAIGSLTCTQALKNEDYACSENSHCIDSDTGLGGYRCSCNTGYQGNPYLNQGCQDVDECVDYPNNSLCQQMCINTPGSYNCSCPHGYTGDGKKDGRGCIAPYHDEFPWIKFSAGIGAGACISLVVGIVWLCFRIRKRKLIEVREKFFQQNGGLLLKHRISTNDGDVKATKIFTAEELKKATNNHANDRILGRGGHAIVYRGVLSDNRVVAIKKSRIVDESQIEQFINEVLILTQINHRNVVRLFGCCLEDEVPLLVYEYVSEGTLYEHIHSQRRAGWLNWQNRLRIAIETATALAYLHSFASMPIIHRDVKSSN…
Tomato	SlWAK10	MNLLACFYACALVLTLATAQNTTEVTKPGCTKQCGNVMVPYPFGIGSDCAYDWGFVLRCNTSNDGSQKLLIGNNIVVYNITDAELRISNSIGWRWYNSSGAVHSESLAWTTFPETTPYSFSSLNRFTVVGCDDYASITGPNNFVYGCNVSCTSTRDVVAGECMGKGCCQTEIPKGLKSYNTTMSSKKNHTDVKATNIFTGKELKKATNNYANDRILGRGGHAIVYRGVLSDSRVVAIKKSRIVDESQIEQFINEVLILTQINHRNVVKLFGCCLEDEVPLLVYEYVSEGTLYEHIHNPRGGSWLNWQNRLRIAIETATALAYLHSFASMPIIHRDVKSANILLDNVYTAKVADFGASRLIPLDQTHVATLVLGTSGYLDPEYFRTSQLTEKSDVYRSSS…
Tomato	SlWAK11	MLLNMALLHLMILIYSLFSVSSLQFTEKSIANATTITKPGCDSKCGSLTVPFPFGIGNGTGCSIDPSFDITCNVSFNPPKAFLSGKDIEVVDILDDHILVKNNVGSRCYDQAGALINDDSINFSLGSTSFSFSDLNSLMVVGCDDLALILGYEGRNFTSGCISLCSKKEDIIDGYCSGIGCCQTSIPTGLKSFVSLTRSLNNHTNVSSFNPCGYAFLGEPDKFIFKSSDLSNSTFRNKVIEEVPVVIDWIIGNDSCTVAKKSADYACGENSVCVDSKTGLGGYRCSCKPGYQGNPYISPGCIDVNECENENPCDGICNNFPGGYSCTCPHGQIGDGKKDGHGCIPKNSKSPILQLSLGLCFGFLALVISATWIYLGIKRRRLIRLRETFFQKNGGLMLT…
Tomato	SlWAKL1	MHPYFLLFTSTIFILIYIPGSFCQDDEQYRSCGEPFRCGSMDIVYPFWGGRKPEYCGHPSFEIKCENNIPKITIESTGYEVIGINTPNRIVTLARDDLLSNICLDNPENMTLSYPSTTTNGRGGATITITLLFATFILTTTFSFSDDNVLYPNCHLTYSCGSIRNITYPFTGVDRPDYCGLPDFKLRCVDDKHTEFTHQSLTYRVLSINQSSATMTVSRIDLWKNSCPSQFINTTFNSTVFSVDRNEDDELSLSYGCDVSALVITPQNLFNCSVDGLNSTGAFYLLGPIPSDPFLNVITCTTMVTVPMFTTVGKMLYSNEIALGEALMQGFSVKYDTPYDRRCSECKSLDTGKKNHTPLAVGLGVGGAVLAGIGVGWLVFFCRQKRKRIASQASPVQTE…
Tomato	SlWAKL2	MGFHHIIIIRFVFSILLGWLSSSVEATNSTKCNQYCGAAGSYSPRVSYPFGFSEGCGIRLDCTESTGEIRIGEYIIQNVTSETLMVNFSMNCSRPIEDLQQFDRTNFGMTWRNGLLLHNCKVPKSECTILSEILSTRLNIQSCDSKKENVSCYSEARADYLDYKKLKNTGCGTVISSILIGMDNDTMKSSAMFIEFQTMELAWGLEGDCACHNDANCTNVSLPGNRKGFRCRCKDGFVGDGFSDGDGCRKVSRCNPSRYLSGRCGGTTRIGVLVGGIIAGAGLMAALAVLCYCIRRRSASLKKRMSARRLLSEAAGSNSVHVFQYKEIERATNSFSEKQRLGIGAYGTVYAGKLHSDEWVAIKKLRHRDPDGVEQVMNEVKLLSSVSHPNLVRLLGCCI…
Tomato	SlWAKL3	MHAQNFPLPLLQSIVAFLCFLITSSPSYGLEDKQYSTCNSSYTCGNIQNISFPFWGGDRPQECGLPQFKLACEDNQDPLIHIDGHNFRVLDINGDNQTMRIARNDLEDDICPDRFGNTSLNDAHFRYAPRNLMILILFYACPFDIPSQWKKFSFSCNNSGESNLGFYPDQSFISFWGPKFESCELNVAVPVLLSAFNRFQDQGSTKMLELVKQGFDVVYNKSPVCMACEKSGGLCWSETDYAEPTCLCQDRTYPYYCGFVGEQGDKRDIRVKVAVGVTTAAFTAIVACVIFFLYYRRQKKSHAGSSLISRSILSYPSSTMDPEKASNYFGVHVFDYSELEEATNNFDSSKELGEGGFGTVYKGKLLDGRVVAVKRLYENNYKRVEQFRNEIEILTRLRH…
Tomato	SlWAKL4	MKGILGDGGFGTVYYGKLRDGREVAVKRLYEQSSKRMVQFKNEIEILTRLRHQNLVMLYGCTSRHSRELLLVYEYIPNGTVADHLHGEKAKNGALIWPIRMKIAIETASALAYLHASDIIHRDVKTCNILLDNNFCVKVADFGLSRLFPNDVTHISTAPQGTPGYVDPDYHACYQLTSKSDVYSFGVVLIELISSLLAVDIRRDRDEISLANFALSKILKCAFEELIDPSLGYESNAEVRRMTTSVAELAFQCLQLEKEMRPTMDEVLEILKAIQNGEFENQKKEEINVVDNVEVPQDPESENDDAQLMKSKLPVSMNSVNDKWFSCSTTVSISG
Tomato	SlWAKL5	MNFPLHFTTILCLFILKFSSNTVLGSNCTHSCGNRFLPFPFGFSHGCPIQLNCTSNEEIFMKDFPVQSVTSDTILINLLAKCSRPFSAIHNLFSPNYAPTSKNGILFQNCSSSQSSCLIPSTMIQTHFDILDCGKENMSCYSEPNSENNFINLKNLSKTGCGSLFSAISVESTVNSSAVSLDVQMVQLGWWVHGHCRCSSNANCTKISSPINGKQGYRCQCFEGFIGDGFLAGSGCRKDETTCNPSKYLSGKCGGTTRVGVLVGGIVAGASLMVSVGLICCFIRRRLNFQNRTRRSRELCETTGISIPVYQYKEMEKATDFFSEKRRLGNGAYGTVYSGKLQTDNWVAIKRIRHRDTDSIEQFINEIKLLSSVNHPNLVRLLGCSIENGEQILVYEYMP…
Tomato	SlWAKL6	MNQEKRYFLIVSSNLCVLCFILQIDKCSAVDPQFVVCNKSVNCRYGPRISFPFYIEDVQESYCGYPGFGLNCSEQGFPVVHIAGNEYVVEDIRYQDHTFQLKNSVFNSSVRNACVSDIKNVSLDNRPFKFIKEPEFYLLSKCNGSIYQNLSKHRIGFGCGGENVNDWGLAMFANDESFDSALQVCEKHVMVPVEMLGDEGSNRDVDYRGLLRRGFRLKWTASNCSECAASRGHCGFDVINYQFKCYCTDRPHALSCKPSGKNNLRLILGSVLGGAVLIILVVTSIVCCYKKEHRSCLYFTSRKKSCDRSLTHDFDGSTSYHGVSVFSYVELEEATSNFDSSNELGDGGFGAVYYGKLKDGREVAVKRLYEHNCKRMEQFKNEIEILSRLRHRNLVTLYG…
Tomato	SlWAKL7	MASVFFFLCCVVIFSLHQVLGNSKSNCTDEFECGGLGAMKFPFTNTTNPECGLCRFDCHTKPYPTIKLGGHKYDAVVKRGDLFLISDPKLQEYLEHKSCKSFDRNFSFPNSPLISFQIVPNLTLYKCKHSHKNNIQKTNDSFFKDFDQYTECEGFNVYYHHPKKTILGNTSAKISGKLPKHCSFVQLPIPLPTPAKPYAGGLFELLTSNALLNWELSKDCHLCLDKGGKCQLIDEHEFHCSTKGQNEQSNSRMIVMASVLGGVGLILLSSTVAYSIWFRKRRKPGSTQFHRDLEVESKYFGFQVPVFTYAELKEATNNFDPLNELGDGGFGTVYYGKLYDGREVAVKCLYEHNCKRMQQFTTEIEILTRLRHQNLVSLYGCTSRRSRELLLVYEYIPHG…
Tomato	SlWAKL8	MLLSGCNAKPYPRIQLLPRGDSYYALRNPYHYTVWLENPMFHAKLRQHKCQAFNEKFSLPGSPSISFEIVSAFLDFIKCNSTSSSTPNITNKMKDHFAGYRMYNGCKGFSIYYKLPGGDGKHVRAGNLPANCSLITLPIRPPSDDGGLFNMLIAGFLVEWKLSEDCYKCHYRGGQCQTNITNRFHCAYPNKPHDQGHQENNQHEQDVKTARRKFRLTLGAVFGVLGLVIICIAVYFIWCCKWRKFNPPHFLSTRKLSYISKNDVEGGSIYFGIPVFSYSELEDATNDFNSSRVLGDGGFGTVYYGKLKDGREVAVKRLYEHNCKRMQQFVNKIEILTRLRHNNLVTLYGCTSRRSRELLLVYEYIPNGTLADHLHGDRAKNRSLTWPVRLEIAIETAGA…
Tomato	SlWAKL9	MDLASSLFCFLLSVFMMLVQANGRNDSTCPKSFSCGNFTDLRFPLSLSTQPECGIMFLSGCDAKPYPRIRLLPEGDWYYALEMHNSSVWLGDTKLQTTLTKHKCQAFNKNFSLPYSPFMSFHMINIISFYKCISTSNNTRNITQKENDHFSGYNMYNGCEGFSIYYNLSRHDDEYIGADNLPTNCSLIRLPIQATHGDLFDVLGPEILVEWKLSEECNKCHYGGGECQANKTNKFSCHKDAKTPTGSIDQRKETTERNGRNMVGPILGTVFGGVGSVMITSSAVYFIWRYKKRRFSSSRFFSTRKLSDIFNHDVEGGSIYFGIPVFSYSELEEATDDFNSSRVLGDGGFGTVYYGKLKDEREIAVKRLYEHNCKRMEQFVNEVDILTRLRHNNLVTLYG…
Tomato	SlWAKL10	MSISGCDVKQYPRIQLLPGGDWYDAISVPFNYTVLIVDLKLQTILRKNKCQAFNENIFLPDSLSISFNILQIFMSHFYRCNSASSTRKNNEHFSGYKMYNGCKGFNMYYNLPGDDDEVLPAGNLTINCSLLQLRGNIVHSATSQQRNSRVIFKHDVEGGSIYSGVLVFSYSELEKATNDFSSSRVLGHGGFGTVYYGKLKDGGEVAVKRLYEHNCKRMQQFVNEIDILTRLRHNNLVTLYGFTSRRSRELLLVYEYIPNGTLADHLHGDRVKDGSLTWPVRLKIAIETAGALAYLHASDIIHCDVKTNNILLDQNFSVKVADFGISQLFSNDVSHISTAARGTPGYIDPKYQECYQLTSKSDVYSFGVVLVELISSMPSVDMNRHSQEINLANFAINKI…
Tomato	SlWAKL11	MSLASSSIGVILSLLLMLVQAKGRNDSTCPKSFSCGELTDLSFPFSLSTQPDCGIVPISHCDAKPYPRIQLVPGGQWYYAMGKEYTYTILLVDLRLRTTLTQHKCQAFNENISLSGSPSISYTAVDLQNFYKCNRPSSNNKDHFDGYHSYNGCDGFTIYYKFDGVDAEDILAGNHTANCSLIRLPYYQIEPGDDNLVNFLSSVFLVEWKLSDDCNECYYGGGRCQTDKKNNFLCYKANRSKLGLILGTVFGGVLVMITCLAVYLIWCYKRRKSNPPHFLSTRKLSYVFKNDVEGGSIYFGIPVFSYSELEEATNDFKSSRVLGDGGFGTVYYGKLKDGREVAVKRLYEHNCKQMQQFVNEIEILTRLRHNNLVTLYGCTSRRSCELLLVYEYIPNGTLA…
Tomato	SlWAKL12	MALALFFAMFFMFHVVIVEVESKSSCPKEFNCGRLGIMSYPFSEFNKPYCGLSKIDCNNTFQYPKVEIESVTYNAYKKWLWVNGIDLSDSILEGYLANRSCKSFERNLSFPNTPSVSFGVFNNITLFKCMNGSSSSNEEVDGYFRRYEKYLNCDGFNLYYHKPRTDHRNYSMEVDEDDLPVNCSIIRLPLKYISPSVPVPSDLFELLSSNFTLDWEVSKDCSKCSYREGQCQNDSKNNFFCSKAAKKNLGLILGSVLGGLFIIAIIIVINIICCCKKSHRSFTNVLPRSTPSDPSTQSYELDSGFSGVPVFSYAELQQATMNFDSSRELGDGGYGTVYYGKLQDGREVAVKRLYDHNARRKEQFATEIEILTRLRHKNLVTLYGCTSKLSDQLLLVYEY…
Tomato	SlWAKL13	MQQFINEIEILTRLRHPNLVTLYGCTSRRSRELFLVYEYIPNGTIADHLYGHRAKDKLLTWSIRLKIAIETASALAYLHASDIIHRDVKTNNILLDNKFCVKVADFGLSKSFPNDVTHISTAPQGTPGYVDPQYHECYQLTDKSDVYSFGVVLVELLSSKRAVDMNRHMHEINLANYAMNRILKSAFDEVIDPSLGFETDAEVRRMTISVAELAFQCLQVVKDMRPTMEEVHETLKLIKYSEWKNYQKKDINSCNTKTTTVKVHRYPSETDDAVLLKKNTPASPDTVIDTWASSSTTTSTGG
Tomato	SlWAKL14	MEQFVNKVDILTRLRHNNLVTLYGCTSTRSRELLLVYEYIPNGTLADHLHRNRAKDGSLTWPIRMNIAIETAGALAYLHASDVIHCDVKTNNILLDHNFSVKVADFGISRLFPNDVSHISTTPRGTSGYIDPKYHECYQLTSKSDVYSFGVVLVELISSMPAMDMNRHSQEINLANYAMNKIVKSAVNKLIDPSLGFDSDIKTREMTTSVAELAFLCLQTDWNMRPTTVEVLDTLKEIQTNLNANESKINVYTVVKISVIRFFVTFMYILGDCKMYYCEKFLELCTMSLKSSLPEMLVSVSTQSQQVKVFLLVLMARKVQAKGTNDSTCPKFFSCGNLTNLNFPFTLLTQPDCGICPFLVVMLNNTQESSCFLEEIGMML
Tomato	SlWAKL15	MTILYRRKTNLYVLLLLYFFCYCCSQKTCPNCGPLEVPYPLSTNPNCGNPDYSIRCDPHSHKLYLDTLNGSSYVILRVMASFQRMVVQPSPWMPGTCVTQDLSVSEGLWLNQTLPFNVTSSNTIFLFNCSPRLLVSPLNCTPSSLCHKYLLSSGHVDAKRELQCASGVYPCCTFIAGGMPSAYKIRLHISGCQAFRSILHLDAMKPANEWEEGLEIQWSPPPEPHCKSQSDCSGASKCSPSGKNGVFRCFCNHGYYWNRSLGNCMKKKHSGFVLNISIGIALFLAFTVVVIAVALKRSGRVSARARLAKAREDILKSNNGGKPARMFCLKEMKKATNGFSEDRILGRGGFGEVYKGELHDGTIVAVKLAKVGNLKSTQQILNEVGILSQVNHRNLVKLL…
Tomato	SlWAKL16	MEKKTLLLIIFFTSMINYTLSKKIATKNKLICENCGKIPVPYPLSTAPNCGDPLYKVSCNAGTLWFDAMKNSSYVISSVTPQIQRLVIKPPTPYPNTCLSSDFRSEGIQLDPNLPFNITASNVILLLNCTDYMLHLQVPINCSSSCVCHPYVEKNLEWGACRKQSLCCTFRTGGSQNEYMIRVHSQGCMAYQSFVGLDSSLPIEKWPQPGLELMWQIPDPPICKKQVDCDALKYSRCLVDPKDVRKKRCFCKSGHYWDAQGYCQKCRHGTACKIRRNKAPLIAVAVISVVLMVLGGFLVYRRYLIKRRTIRLLVKEREEILSANTSGKSAKVFAGKEIKKSTNNFAKENLLGTGGFGEVFKGILDDGTIVAVKRAKPGNAKGTLQVLNEVRILCQVNHR…
Tomato	SlWAKL17	MVKKSVSVLAVAILFFTLTDDTLCIYLNSSACVTQSCGDGVNISYPFWIPEKQPSYCGLPAYNVTCNKHKPFVHISQEEFIIKEVYYTNYSILLAKADVFDKENKCPVPRHNFSTRGTPFSLGPNTADLFFFYDCTLPYERETYDVNCARNATHHSFAVFHTELLEHYNYSVESCQDPVYALVETDSIDRLLEMNYTQVLQKGFFLQWDGSNCRNCRNSGGRCGAQSNEFLCICNDQTQPKTCFRGGRKIGLKIGIGFGTSAFTALMAGVIFLIYRRRQNRKSYAGSSLITRSILSYPSSMKDPEKANIAMGVHLFDYNELEEATNNFDSKNELGDGGYGTVYKGKLRDGRVVAVKRLYENNCKRVEQFMNEIDILTRLHHPNLVTLYGCTSRHSRELL…
Tomato	SlWAKL18	MANLLLLLLLICTTPAVLSARRCSDCGSSPVPYPLSTGPDCGDQSYKIRCSNRLFFDTLNNSYPISSISPDTQTLTIEPSPFLSNTCITQDISTVGVQLNSSLPFNITSSNTIVFLNCSQSLLSSPLNCTAESLCHTYLNGTSENDGAIGACRNAPICCTFRAGGSSTSYMIRVRESGCRAYRSFVNLNPSLPVSRWPEAGMELQWVSPPEPVCTIQSDCDSDSTCGPDPNSNGGVNRCFCHSGFHWDPIAALCARDVTCQDRDGCGRDHTALIAGLTSGLSVAVVAAVIGFFVYRRQKRIKEARDRLTREREDILSSGGVKSAKLFTGKEIKKATNNFSTDRLLGAGGYGEVYYGKLDDDTVVAVKCAKLGNAKGIEQVLNEVRILCQVNHKNLVRIL…
