# Supplementary material for: Genome-wide identification and expression analysis of wall-associated kinase (WAK) and WAK-like kinase gene family in response to tomato yellow leaf curl virus infection in Nicotiana benthamiana
Source: BMC Plant Biol. 2023 Mar 17;23:146. doi: 10.1186/s12870-023-04112-2 (PMC10021985; doi:10.1186/s12870-023-04112-2)
Supplement: Supplementary file 2 — Additional file 2: Table S2. Cis-acting elements in the promoter regions of NbWAK/WAKL genes. [file 12870_2023_4112_MOESM2_ESM.xlsx]

## Sheet: Sheet1
Table S2. Cis-acting elements in the promoter regions of NbWAK/WAKL genes.
Name	Start	End	cis-acting element
NbWAK1	1450	1470	MeJA-responsive element
NbWAK1	1450	1470	MeJA-responsive element
NbWAK1	113	133	Anaerobic response element
NbWAK1	711	731	Anaerobic response element
NbWAK1	1237	1257	Anaerobic response element
NbWAK1	1575	1595	Anaerobic response element
NbWAK1	1995	2015	Anaerobic response element
NbWAK1	144	164	Abscisic acid (ABA)-responsive element
NbWAK1	542	562	Drought-responsive element
NbWAK1	957	977	Drought-responsive element
NbWAK1	1802	1822	Drought-responsive element
NbWAK1	229	249	Low-temperature-responsive element
NbWAK1	99	119	Auxin-responsive element
NbWAK2	126	146	MeJA-responsive element
NbWAK2	1894	1914	MeJA-responsive element
NbWAK2	126	146	MeJA-responsive element
NbWAK2	1894	1914	MeJA-responsive element
NbWAK2	736	756	Anaerobic response element
NbWAK2	1915	1935	Anaerobic response element
NbWAK2	1885	1905	Abscisic acid (ABA)-responsive element
NbWAK2	1551	1571	Drought-responsive element
NbWAK2	611	631	Salicylic acid (SA)-responsive element
NbWAK2	17	37	Defense- and stress-responsive element
NbWAK2	334	354	Defense- and stress-responsive element
NbWAK2	841	861	Defense- and stress-responsive element
NbWAK2	710	730	Auxin-responsive element
NbWAK3	501	521	MeJA-responsive element
NbWAK3	501	521	MeJA-responsive element
NbWAK3	249	269	Abscisic acid (ABA)-responsive element
NbWAK3	1318	1338	Abscisic acid (ABA)-responsive element
NbWAK3	29	49	Gibberellin-responsive element
NbWAK4	1628	1648	MeJA-responsive element
NbWAK4	1628	1648	MeJA-responsive element
NbWAK4	1072	1092	Anaerobic response element
NbWAK4	1774	1794	Anaerobic response element
NbWAK4	88	108	Abscisic acid (ABA)-responsive element
NbWAK4	241	261	Abscisic acid (ABA)-responsive element
NbWAK4	567	587	Abscisic acid (ABA)-responsive element
NbWAK4	568	588	Abscisic acid (ABA)-responsive element
NbWAK4	1395	1415	Abscisic acid (ABA)-responsive element
NbWAK4	521	541	Salicylic acid (SA)-responsive element
NbWAK4	1910	1930	Salicylic acid (SA)-responsive element
NbWAK5	273	293	MeJA-responsive element
NbWAK5	808	828	MeJA-responsive element
NbWAK5	836	856	MeJA-responsive element
NbWAK5	1280	1300	MeJA-responsive element
NbWAK5	1283	1303	MeJA-responsive element
NbWAK5	273	293	MeJA-responsive element
NbWAK5	808	828	MeJA-responsive element
NbWAK5	836	856	MeJA-responsive element
NbWAK5	1280	1300	MeJA-responsive element
NbWAK5	1283	1303	MeJA-responsive element
NbWAK5	1095	1115	Anaerobic response element
NbWAK5	402	422	Abscisic acid (ABA)-responsive element
NbWAK5	235	255	Low-temperature-responsive element
NbWAK5	961	981	Low-temperature-responsive element
NbWAK5	1071	1091	Low-temperature-responsive element
NbWAK5	1448	1468	Low-temperature-responsive element
NbWAK5	1644	1664	Anaerobic response element
NbWAK5	270	290	Auxin-responsive element
NbWAK5	808	828	Auxin-responsive element
NbWAK6	1009	1029	MeJA-responsive element
NbWAK6	1009	1029	MeJA-responsive element
NbWAK6	158	178	Anaerobic response element
NbWAK6	1591	1611	Anaerobic response element
NbWAK6	1748	1768	Anaerobic response element
NbWAK6	954	974	Abscisic acid (ABA)-responsive element
NbWAK6	1018	1038	Abscisic acid (ABA)-responsive element
NbWAK6	549	569	Drought-responsive element
NbWAK6	722	742	Drought-responsive element
NbWAK6	1834	1854	Drought-responsive element
NbWAK6	1235	1255	Low-temperature-responsive element
NbWAK6	1615	1635	Gibberellin-responsive element
NbWAK6	1514	1534	Elicitor-responsive element
NbWAK6	1292	1312	Auxin-responsive element
NbWAK7	1009	1029	MeJA-responsive element
NbWAK7	1009	1029	MeJA-responsive element
NbWAK7	159	179	Anaerobic response element
NbWAK7	1591	1611	Anaerobic response element
NbWAK7	1748	1768	Anaerobic response element
NbWAK7	954	974	Abscisic acid (ABA)-responsive element
NbWAK7	1018	1038	Abscisic acid (ABA)-responsive element
NbWAK7	549	569	Drought-responsive element
NbWAK7	1834	1854	Drought-responsive element
NbWAK7	1235	1255	Low-temperature-responsive element
NbWAK7	1615	1635	Gibberellin-responsive element
NbWAK7	1514	1534	Elicitor-responsive element
NbWAK7	1292	1312	Auxin-responsive element
NbWAK8	467	487	Anaerobic response element
NbWAK8	1995	2015	Anaerobic response element
NbWAK8	184	204	Abscisic acid (ABA)-responsive element
NbWAK8	854	874	Gibberellin-responsive element
NbWAK8	559	579	Defense- and stress-responsive element
NbWAK8	1437	1457	Anaerobic response element
NbWAK8	1492	1512	Anaerobic response element
NbWAK9	373	393	MeJA-responsive element
NbWAK9	552	572	MeJA-responsive element
NbWAK9	373	393	MeJA-responsive element
NbWAK9	552	572	MeJA-responsive element
NbWAK9	657	677	Anaerobic response element
NbWAK9	1037	1057	Anaerobic response element
NbWAK9	1286	1306	Anaerobic response element
NbWAK9	63	83	Abscisic acid (ABA)-responsive element
NbWAK9	1130	1150	Abscisic acid (ABA)-responsive element
NbWAK9	557	577	Drought-responsive element
NbWAK9	1357	1377	Drought-responsive element
NbWAK9	1158	1178	Low-temperature-responsive element
NbWAK10	4	24	Anaerobic response element
NbWAK10	961	981	Anaerobic response element
NbWAK10	1277	1297	Abscisic acid (ABA)-responsive element
NbWAK10	833	853	Gibberellin-responsive element
NbWAK10	726	746	Defense- and stress-responsive element
NbWAK10	1909	1929	Defense- and stress-responsive element
NbWAK10	1692	1712	Salicylic acid (SA)-responsive element
NbWAK11	485	505	Anaerobic response element
NbWAK11	798	818	Anaerobic response element
NbWAK11	1208	1228	Anaerobic response element
NbWAK11	1978	1998	Anaerobic response element
NbWAK11	207	227	Drought-responsive element
NbWAK11	1885	1905	Low-temperature-responsive element
NbWAK11	515	535	Gibberellin-responsive element
NbWAK11	776	796	Salicylic acid (SA)-responsive element
NbWAK11	1050	1070	Gibberellin-responsive element
NbWAK11	1666	1686	Gibberellin-responsive element
NbWAK12	135	155	MeJA-responsive element
NbWAK12	407	427	MeJA-responsive element
NbWAK12	1302	1322	MeJA-responsive element
NbWAK12	135	155	MeJA-responsive element
NbWAK12	407	427	MeJA-responsive element
NbWAK12	1302	1322	MeJA-responsive element
NbWAK12	415	435	Anaerobic response element
NbWAK12	1951	1971	Anaerobic response element
NbWAK12	74	94	Abscisic acid (ABA)-responsive element
NbWAK12	412	432	Abscisic acid (ABA)-responsive element
NbWAK12	428	448	Abscisic acid (ABA)-responsive element
NbWAK12	545	565	Abscisic acid (ABA)-responsive element
NbWAK12	968	988	Abscisic acid (ABA)-responsive element
NbWAK12	1482	1502	Abscisic acid (ABA)-responsive element
NbWAK12	1551	1571	Defense- and stress-responsive element
NbWAK12	139	159	Auxin-responsive element
NbWAK12	692	712	Elicitor-responsive element
NbWAK12	673	693	Auxin-responsive element
NbWAK13	1054	1074	MeJA-responsive element
NbWAK13	1057	1077	MeJA-responsive element
NbWAK13	1054	1074	MeJA-responsive element
NbWAK13	1057	1077	MeJA-responsive element
NbWAK13	590	610	Anaerobic response element
NbWAK13	858	878	Anaerobic response element
NbWAK13	1026	1046	Anaerobic response element
NbWAK13	1282	1302	Abscisic acid (ABA)-responsive element
NbWAK13	32	52	Drought-responsive element
NbWAK13	1132	1152	Drought-responsive element
NbWAK13	1481	1501	Drought-responsive element
NbWAK14	45	65	Anaerobic response element
NbWAK14	407	427	Anaerobic response element
NbWAK14	696	716	Anaerobic response element
NbWAK14	497	517	Gibberellin-responsive element
NbWAK14	291	311	Auxin-responsive element
NbWAK15	1762	1782	MeJA-responsive element
NbWAK15	1762	1782	MeJA-responsive element
NbWAK15	507	527	Drought-responsive element
NbWAK15	1423	1443	Drought-responsive element
NbWAK15	572	592	Low-temperature-responsive element
NbWAK15	1094	1114	Gibberellin-responsive element
NbWAKL1	654	674	Anaerobic response element
NbWAKL1	698	718	Anaerobic response element
NbWAKL1	1805	1825	Anaerobic response element
NbWAKL1	1586	1606	Defense- and stress-responsive element
NbWAKL1	1854	1874	Salicylic acid (SA)-responsive element
NbWAKL1	885	905	Elicitor-responsive element
NbWAKL2	113	133	Anaerobic response element
NbWAKL2	664	684	Drought-responsive element
NbWAKL2	693	713	Drought-responsive element
NbWAKL2	913	933	Low-temperature-responsive element
NbWAKL2	705	725	Salicylic acid (SA)-responsive element
NbWAKL2	1239	1259	Defense- and stress-responsive element
NbWAKL3	1763	1783	MeJA-responsive element
NbWAKL3	1763	1783	MeJA-responsive element
NbWAKL3	1124	1144	Anaerobic response element
NbWAKL3	979	999	Abscisic acid (ABA)-responsive element
NbWAKL3	686	706	Drought-responsive element
NbWAKL3	713	733	Drought-responsive element
NbWAKL3	1594	1614	Drought-responsive element
NbWAKL3	822	842	Low-temperature-responsive element
NbWAKL3	1273	1293	Low-temperature-responsive element
NbWAKL3	102	122	Gibberellin-responsive element
NbWAKL3	1431	1451	Gibberellin-responsive element
NbWAKL3	1050	1070	Gibberellin-responsive element
NbWAKL4	137	157	Anaerobic response element
NbWAKL4	1352	1372	Anaerobic response element
NbWAKL4	134	154	Abscisic acid (ABA)-responsive element
NbWAKL4	966	986	Abscisic acid (ABA)-responsive element
NbWAKL4	1204	1224	Abscisic acid (ABA)-responsive element
NbWAKL4	1522	1542	Drought-responsive element
NbWAKL4	244	264	Gibberellin-responsive element
NbWAKL5	585	605	MeJA-responsive element
NbWAKL5	585	605	MeJA-responsive element
NbWAKL5	1599	1619	Anaerobic response element
NbWAKL5	421	441	Drought-responsive element
NbWAKL5	998	1018	Low-temperature-responsive element
NbWAKL5	393	413	Gibberellin-responsive element
NbWAKL5	1696	1716	Gibberellin-responsive element
NbWAKL5	1260	1280	Anaerobic response element
NbWAKL6	1226	1246	Anaerobic response element
NbWAKL6	613	633	Abscisic acid (ABA)-responsive element
NbWAKL6	900	920	Abscisic acid (ABA)-responsive element
NbWAKL6	439	459	Drought-responsive element
NbWAKL6	1205	1225	Drought-responsive element
NbWAKL6	1111	1131	Salicylic acid (SA)-responsive element
NbWAKL6	1513	1533	Auxin-responsive element
NbWAKL6	1154	1174	Elicitor-responsive element
NbWAKL7	260	280	MeJA-responsive element
NbWAKL7	364	384	MeJA-responsive element
NbWAKL7	1354	1374	MeJA-responsive element
NbWAKL7	260	280	MeJA-responsive element
NbWAKL7	364	384	MeJA-responsive element
NbWAKL7	1354	1374	MeJA-responsive element
NbWAKL7	410	430	Anaerobic response element
NbWAKL7	465	485	Anaerobic response element
NbWAKL7	1762	1782	Anaerobic response element
NbWAKL7	142	162	Drought-responsive element
NbWAKL7	1695	1715	Low-temperature-responsive element
NbWAKL7	1724	1744	Gibberellin-responsive element
NbWAKL7	1234	1254	Gibberellin-responsive element
NbWAKL7	552	572	Defense- and stress-responsive element
NbWAKL8	113	133	MeJA-responsive element
NbWAKL8	142	162	MeJA-responsive element
NbWAKL8	1563	1583	MeJA-responsive element
NbWAKL8	113	133	MeJA-responsive element
NbWAKL8	142	162	MeJA-responsive element
NbWAKL8	1563	1583	MeJA-responsive element
NbWAKL8	1867	1887	Anaerobic response element
NbWAKL8	1905	1925	Anaerobic response element
NbWAKL8	222	242	Abscisic acid (ABA)-responsive element
NbWAKL8	1394	1414	Drought-responsive element
NbWAKL8	1806	1826	Drought-responsive element
NbWAKL8	1	21	Low-temperature-responsive element
NbWAKL8	512	532	Low-temperature-responsive element
NbWAKL8	1950	1970	Gibberellin-responsive element
NbWAKL8	961	981	Salicylic acid (SA)-responsive element
NbWAKL8	783	803	Defense- and stress-responsive element
NbWAKL8	1171	1191	Auxin-responsive element
NbWAKL8	1543	1563	Anaerobic response element
NbWAKL9	591	611	MeJA-responsive element
NbWAKL9	1175	1195	MeJA-responsive element
NbWAKL9	591	611	MeJA-responsive element
NbWAKL9	1175	1195	MeJA-responsive element
NbWAKL9	142	162	Abscisic acid (ABA)-responsive element
NbWAKL9	459	479	Abscisic acid (ABA)-responsive element
NbWAKL9	975	995	Abscisic acid (ABA)-responsive element
NbWAKL9	1448	1468	Drought-responsive element
NbWAKL9	1158	1178	Salicylic acid (SA)-responsive element
NbWAKL9	801	821	Anaerobic response element
NbWAKL10	243	263	MeJA-responsive element
NbWAKL10	243	263	MeJA-responsive element
NbWAKL10	743	763	Anaerobic response element
NbWAKL10	489	509	Abscisic acid (ABA)-responsive element
NbWAKL10	544	564	Abscisic acid (ABA)-responsive element
NbWAKL10	545	565	Abscisic acid (ABA)-responsive element
NbWAKL10	762	782	Abscisic acid (ABA)-responsive element
NbWAKL10	785	805	Abscisic acid (ABA)-responsive element
NbWAKL10	787	807	Abscisic acid (ABA)-responsive element
NbWAKL10	788	808	Abscisic acid (ABA)-responsive element
NbWAKL10	833	853	Abscisic acid (ABA)-responsive element
NbWAKL10	1284	1304	Abscisic acid (ABA)-responsive element
NbWAKL10	1682	1702	Abscisic acid (ABA)-responsive element
NbWAKL10	341	361	Gibberellin-responsive element
NbWAKL10	656	676	Gibberellin-responsive element
NbWAKL10	1272	1292	Gibberellin-responsive element
NbWAKL10	688	708	Auxin-responsive element
NbWAKL11	1735	1755	Anaerobic response element
NbWAKL11	130	150	Drought-responsive element
NbWAKL11	1081	1101	Low-temperature-responsive element
NbWAKL11	1107	1127	Low-temperature-responsive element
NbWAKL11	281	301	Gibberellin-responsive element
NbWAKL11	1811	1831	Defense- and stress-responsive element
NbWAKL11	1614	1634	Salicylic acid (SA)-responsive element
NbWAKL11	1333	1353	Gibberellin-responsive element
NbWAKL12	527	547	MeJA-responsive element
NbWAKL12	527	547	MeJA-responsive element
NbWAKL12	1763	1783	Anaerobic response element
NbWAKL12	651	671	Abscisic acid (ABA)-responsive element
NbWAKL12	1170	1190	Abscisic acid (ABA)-responsive element
NbWAKL12	1171	1191	Abscisic acid (ABA)-responsive element
NbWAKL12	1399	1419	Abscisic acid (ABA)-responsive element
NbWAKL12	1659	1679	Abscisic acid (ABA)-responsive element
NbWAKL12	769	789	Low-temperature-responsive element
NbWAKL12	1232	1252	Low-temperature-responsive element
NbWAKL12	1001	1021	Gibberellin-responsive element
NbWAKL12	101	121	Salicylic acid (SA)-responsive element
NbWAKL13	235	255	MeJA-responsive element
NbWAKL13	1919	1939	MeJA-responsive element
NbWAKL13	235	255	MeJA-responsive element
NbWAKL13	1919	1939	MeJA-responsive element
NbWAKL13	955	975	Anaerobic response element
NbWAKL13	581	601	Drought-responsive element
NbWAKL13	1266	1286	Low-temperature-responsive element
NbWAKL13	1347	1367	Low-temperature-responsive element
NbWAKL13	884	904	Auxin-responsive element
NbWAKL14	193	213	Anaerobic response element
NbWAKL14	931	951	Anaerobic response element
NbWAKL14	36	56	Drought-responsive element
NbWAKL14	53	73	Drought-responsive element
NbWAKL14	1281	1301	Low-temperature-responsive element
NbWAKL14	1785	1805	Salicylic acid (SA)-responsive element
NbWAKL14	1370	1390	Auxin-responsive element
NbWAKL14	1900	1920	Auxin-responsive element
NbWAKL14	1034	1054	Gibberellin-responsive element
NbWAKL15	1486	1506	MeJA-responsive element
NbWAKL15	1486	1506	MeJA-responsive element
NbWAKL15	589	609	Anaerobic response element
NbWAKL15	763	783	Anaerobic response element
NbWAKL15	395	415	Drought-responsive element
NbWAKL15	782	802	Drought-responsive element
NbWAKL15	1126	1146	Drought-responsive element
NbWAKL15	1108	1128	Defense- and stress-responsive element
NbWAKL15	1320	1340	Salicylic acid (SA)-responsive element
NbWAKL16	617	637	Anaerobic response element
NbWAKL16	902	922	Anaerobic response element
NbWAKL16	1170	1190	Anaerobic response element
NbWAKL16	675	695	Abscisic acid (ABA)-responsive element
NbWAKL16	678	698	Abscisic acid (ABA)-responsive element
NbWAKL16	771	791	Drought-responsive element
NbWAKL16	1675	1695	Drought-responsive element
NbWAKL16	990	1010	Low-temperature-responsive element
NbWAKL16	1902	1922	Low-temperature-responsive element
NbWAKL16	786	806	Gibberellin-responsive element
NbWAKL17	885	905	Anaerobic response element
NbWAKL17	1778	1798	Abscisic acid (ABA)-responsive element
NbWAKL17	334	354	Anaerobic response element
NbWAKL18	1475	1495	MeJA-responsive element
NbWAKL18	1475	1495	MeJA-responsive element
NbWAKL18	1558	1578	Low-temperature-responsive element
NbWAKL18	1868	1888	Gibberellin-responsive element
NbWAKL18	1588	1608	Anaerobic response element
NbWAKL19	400	420	MeJA-responsive element
NbWAKL19	1282	1302	MeJA-responsive element
NbWAKL19	400	420	MeJA-responsive element
NbWAKL19	1282	1302	MeJA-responsive element
NbWAKL19	1576	1596	Anaerobic response element
NbWAKL19	1744	1764	Anaerobic response element
NbWAKL19	1754	1774	Anaerobic response element
NbWAKL19	1659	1679	Abscisic acid (ABA)-responsive element
NbWAKL19	1196	1216	Drought-responsive element
NbWAKL19	1677	1697	Low-temperature-responsive element
NbWAKL19	1216	1236	Gibberellin-responsive element
NbWAKL19	1706	1726	Gibberellin-responsive element
NbWAKL19	570	590	Defense- and stress-responsive element
NbWAKL19	1076	1096	Auxin-responsive element
NbWAKL20	1418	1438	MeJA-responsive element
NbWAKL20	1418	1438	MeJA-responsive element
NbWAKL20	438	458	Anaerobic response element
NbWAKL20	176	196	Abscisic acid (ABA)-responsive element
NbWAKL20	327	347	Gibberellin-responsive element
NbWAKL20	237	257	Defense- and stress-responsive element
NbWAKL20	1219	1239	Salicylic acid (SA)-responsive element
NbWAKL21	1699	1719	Anaerobic response element
NbWAKL21	1113	1133	Abscisic acid (ABA)-responsive element
NbWAKL21	578	598	Drought-responsive element
NbWAKL21	1374	1394	Drought-responsive element
NbWAKL21	1974	1994	Drought-responsive element
NbWAKL21	948	968	Low-temperature-responsive element
NbWAKL21	1259	1279	Low-temperature-responsive element
NbWAKL21	677	697	Gibberellin-responsive element
NbWAKL21	966	986	Defense- and stress-responsive element
NbWAKL22	1954	1974	Anaerobic response element
NbWAKL22	1090	1110	Drought-responsive element
NbWAKL22	1014	1034	Low-temperature-responsive element
NbWAKL22	414	434	Salicylic acid (SA)-responsive element
NbWAKL22	987	1007	Auxin-responsive element
NbWAKL22	1875	1895	Auxin-responsive element
NbWAKL23	300	320	Anaerobic response element
NbWAKL23	457	477	Anaerobic response element
NbWAKL23	710	730	Anaerobic response element
NbWAKL23	1413	1433	Anaerobic response element
NbWAKL23	1428	1448	Anaerobic response element
NbWAKL23	543	563	Drought-responsive element
NbWAKL23	782	802	Drought-responsive element
NbWAKL23	324	344	Gibberellin-responsive element
NbWAKL23	223	243	Elicitor-responsive element
NbWAKL23	1	21	Auxin-responsive element
