# Supplementary material for: Genome-wide identification and expression analysis of wall-associated kinase (WAK) and WAK-like kinase gene family in response to tomato yellow leaf curl virus infection in Nicotiana benthamiana
Source: BMC Plant Biol. 2023 Mar 17;23:146. doi: 10.1186/s12870-023-04112-2 (PMC10021985; doi:10.1186/s12870-023-04112-2)
Supplement: Supplementary file 3 — Additional file 3: Table S3. Tissue expression profiles of NbWAK/WAKL genes. [file 12870_2023_4112_MOESM3_ESM.xlsx]

## Sheet: Sheet1
Table S3. Tissue expression profiles of NbWAK/WAKL genes.
Name	FPKMa_Root	FPKMa_Stem	FPKMa_Leaf	FPKMa_Flower	FPKMa_Capsule	FPKMa_Apex	FPKMa_Calli	FPKMa_Seedling
NbWAK1	0.706786	0	0.116573	0.042157	0.045036	0	0.074188	2.83704
NbWAK2	0.148768	0	0	0	0	0	0	0.802753
NbWAK3	3.2003	0.082606	0.079105	0	0.164114	0	0.246687	0.96862
NbWAK4	0.232491	0.840168	0.607157	0.686563	0.809858	0.55187	0.564913	0.349126
NbWAK5	3.79271	2.22903	2.46435	1.92511	3.81747	1.24956	4.58521	1.90841
NbWAK6	3.37506	3.5223	6.39691	7.0572	4.85955	5.94155	3.43941	11.2395
NbWAK7	3.18908	2.47784	5.64896	7.53818	4.74732	4.79265	3.24842	6.88768
NbWAK8	0	0	0	0	0	0	0	0.04031
NbWAK9	0.566499	0	0	0	0	0	0	1.21299
NbWAK10	1.31316	4.97682	3.16373	5.679	5.87873	3.79206	7.79953	2.5828
NbWAK11	0	6.64384	25.468	1.28964	2.59444	5.84815	8.93894	12.4748
NbWAK12	12.2824	2.84819	3.79771	1.38806	5.28327	3.16628	4.33336	2.19015
NbWAK13	33.982	10.197	52.5548	4.98453	7.24915	8.94285	5.98725	15.7958
NbWAK14	11.666	7.63917	2.52699	10.1992	8.5031	3.6233	2.8739	2.00537
NbWAK15	0	0	0	0	0	0	0	0
NbWAKL1	0.539208	0	0.30105	0.037233	0.155502	0	0.268285	1.33011
NbWAKL2	3.62497	0.580703	15.5251	0.143739	0.262554	0.22896	5.54314	0.330969
NbWAKL3	5.62495	1.30268	18.0426	1.24465	0.718274	1.40877	2.04984	2.86683
NbWAKL4	0	0	0	0	0.33365	0	0	0.049881
NbWAKL5	2.07652	1.92134	1.66061	2.03437	0.67171	1.84486	3.01565	3.7552
NbWAKL6	19.1495	0.884564	42.9111	7.51394	1.01468	1.50284	3.77182	3.18801
NbWAKL7	1.8474	0	1.3706	0.284365	0	0.169661	0.123938	0.082846
NbWAKL8	0	0	0	0	0	0	0	0.019003
NbWAKL9	0	0	0	0	0.153869	0	0	0
NbWAKL10	0.187818	2.18102	7.14808	0	0.149263	0.234791	1.91947	0.261094
NbWAKL11	6.40077	7.63199	0.47532	0.603085	0.809982	1.31353	1.50939	1.54173
NbWAKL12	0.907542	0.684546	0	0	0	1.02714	0.655071	0.332703
NbWAKL13	0	0	0	0.080723	0	0	0	0
NbWAKL14	0	0	0	0	0	0	0	0
NbWAKL15	0	1.54224	1.04145	1.06481	1.45438	2.10324	2.49762	1.9039
NbWAKL16	0.310947	0.215073	1.00267	0	0	0	0	0.058144
NbWAKL17	0.820875	0.427871	0.531072	0.452186	0.212831	0.962885	0.719011	1.54492
NbWAKL18	2.02425	2.26486	0.73455	1.22096	0.181377	1.74782	1.03172	1.67234
NbWAKL19	2.11189	0	3.56779	0	0	0.125925	0.246111	0.140491
NbWAKL20	1.9523	0.750337	1.71552	0.970897	0.766265	5.60327	2.67461	5.7542
NbWAKL21	0.548059	0.415722	6.36085	0.219988	0.33041	0.166796	0.415537	0.747131
NbWAKL22	1.83017	4.02647	0	0	0.161182	1.16894	0.32025	0.282388
NbWAKL23	1.77533	0.322127	0.524997	3.94162	1.77893	0.605168	0.37202	0.849251
a FPKM, Fragments Per Kilobase of transcript per Million mapped reads
