# Supplementary material for: Genome-wide identification and expression analysis of wall-associated kinase (WAK) and WAK-like kinase gene family in response to tomato yellow leaf curl virus infection in Nicotiana benthamiana
Source: BMC Plant Biol. 2023 Mar 17;23:146. doi: 10.1186/s12870-023-04112-2 (PMC10021985; doi:10.1186/s12870-023-04112-2)
Supplement: Supplementary file 4 — Additional file 4: Table S4. List of primers used in this study. [file 12870_2023_4112_MOESM4_ESM.xlsx]

## Sheet: Sheet1
Table S4. List of primers used in this study.
Primer namea	Primer sequence	Purpose
NbWAK12-F	5’-GTAAATATTGAATAGAGCTGCCAAC	VIGS
NbWAK12-R	5’-GTCCTCAACACAAATGAAAAAAG	VIGS
NbWAK14-F	5’-GTATAGTAGTCATCAAGTGAAGTCATTTT	VIGS
NbWAK14-R	5’-TCTGGATTACTGGAACCTCGA	VIGS
NbWAKL6-F	5’-CAATCAGTTTCTATTGCAGAAGGAC	VIGS
NbWAKL6-R	5’-AGTTGGTTGGCTGACGACTTTT	VIGS
NbWAKL12-F	5’-CTTCATGGATGCACTAACAGG	VIGS
NbWAKL12-R	5’-GAGAAACTTAAATTAGGTACGCATAA	VIGS
NbACT2-F	5’- CAATCCAGACACTGTACTTTCTCTC	qPCR
NbACT2-R	5’-AAGCTGCAGGTATCCATGAGACTA	qPCR
qNbWAK12-F	5’-CTGCTGTTCGCATAAGGAATG	qPCR
qNbWAK12-R	5’-TTCTCATGCAGTACCTTTTTGC	qPCR
qNbWAK14-F	5’-GTCAATGTGATAACATGATTCCCT	qPCR
qNbWAK14-R	5’-AAGCGAGGAAAACAGAGTGAGT	qPCR
qNbWAKL6-F	5’-AGCAGTGTTGGCATTCAGGT	qPCR
qNbWAKL6-R	5’-ATGCAGCACTTTGTGGAGGT	qPCR
qNbWAKL12-F	5’-CTCTTCCAAGGCTCGTACCG	qPCR
qNbWAKL12-R	5’-AGGGCAAGTGCTTTCCAGAG	qPCR
qTYLCV-CP-F	5’-GAAGGCTGAACTTCGACAGC	qPCR
qTYLCV-CP-R	5’-GGACTTTACATGGGCCTTCAC	qPCR
qTYLCV-AC1-F	5’-AAGAGAAGGCCCCAAAGGAC	qPCR
qTYLCV-AC1-R	5’-TGCCTGTTCTGCTATCACCC	qPCR
qNb25SrRNA-F	5’-ATAACCGCATCAGGTCTCCA	qPCR
qNb25SrRNA-R	5’-CCGAAGTTACGGATCCATTT	qPCR
a Abbreviations: F, forward primer; R, reverse primer.
